# Supplementary material for: 2-Propyl-4H-thia­zolo[3,2-a][1,3,5]triazine-4-thione
Source: Acta Crystallogr Sect E Struct Rep Online. 2008 Mar 20;64(Pt 4):o722. doi: 10.1107/S1600536808006752 (PMC2961019; doi:10.1107/S1600536808006752)
Supplement: Supplementary file 1 [file e-64-0o722-sup1.cif]

##############################################################################
###                                                                        ###
###        Electronic paper (Acta Crystallographica Section E)             ###
###                                                                        ###
##############################################################################
#                                                                            #
# This CIF contains the data in a paper accepted for publication in Acta     #
# Crystallographica Section E. It conforms to the requirements of Notes      #
# for Authors for Section E, and has been peer reviewed under the auspices   #
# of the IUCr Commission on Journals.                                        #
#                                                                            #
# Full details of the Crystallographic Information File format               #
# are given in the paper "The Crystallographic Information File (CIF):       #
# a New Standard Archive File for Crystallography" by S. R. Hall, F. H.      #
# Allen and I. D. Brown [Acta Cryst. (1991), A47, 655-685].                  #
#                                                                            #
# The current version of the core CIF dictionary is obtainable from          #
# ftp://ftp.iucr.org/pub/cif_core.dic. The current version number is 2.4.    #
#                                                                            #
# Software is freely available for graphical display of the structure(s) in  #
# this CIF.  For information consult the CIF home page http://www.iucr.org/  #
# cif/home.html                                                              #
#                                                                            #
# This file may be used for bona fide research purposes within the           #
# scientific community so long as proper attribution is given to the journal # 
# article from which it was obtained.                                        #
#                                                                            #
##############################################################################
                                             
data_I
_audit_creation_method     SHELXL-97
_chemical_name_systematic
;
2-Propyl-4<i>H</i>-thiazolo[3,2-<i>a</i>][1,3,5]triazine-4-thione
;
_chemical_name_common     ?
_chemical_formula_moiety     'C8 H9 N3 S2'
_chemical_formula_sum     'C8 H9 N3 S2'
_chemical_formula_iupac     'C8 H9 N3 S2'
_chemical_formula_weight     211.32
_chemical_melting_point     ?
_symmetry_cell_setting     Monoclinic
_symmetry_space_group_name_H-M     'P 21/c'
_symmetry_space_group_name_Hall     '-P 2ybc'
loop_
    _symmetry_equiv_pos_as_xyz
    'x, y, z'
    '-x, y+1/2, -z+1/2'
    '-x, -y, -z'
    'x, -y-1/2, z-1/2'
_cell_length_a     9.3240(7)
_cell_length_b     14.9973(11)
_cell_length_c     6.8063(5)
_cell_angle_alpha     90.00
_cell_angle_beta     95.5050(10)
_cell_angle_gamma     90.00
_cell_volume     947.37(12)
_cell_formula_units_Z     4
_cell_measurement_reflns_used     5571
_cell_measurement_theta_min     2.58
_cell_measurement_theta_max     28.28
_cell_measurement_temperature     173(2)
_exptl_crystal_description     block
_exptl_crystal_colour     'pale yellow'
_exptl_crystal_size_max     0.32
_exptl_crystal_size_mid     0.25
_exptl_crystal_size_min     0.22
_exptl_crystal_density_diffrn     1.481
_exptl_crystal_density_meas     ?
_exptl_crystal_density_method     'not measured'
_exptl_crystal_F_000     440
_exptl_absorpt_coefficient_mu     0.515
_exptl_absorpt_correction_type     multi-scan
_exptl_absorpt_process_details     '(SADABS; Bruker, 1999)'
_exptl_absorpt_correction_T_min     0.853
_exptl_absorpt_correction_T_max     0.895
_exptl_special_details
;
;
_diffrn_ambient_temperature     173(2)
_diffrn_radiation_type     MoK\a
_diffrn_radiation_wavelength     0.71073
_diffrn_radiation_source     'fine-focus sealed tube'
_diffrn_radiation_monochromator     graphite
_diffrn_measurement_device_type     'Bruker SMART CCD'
_diffrn_measurement_method     '\w and \f'
_diffrn_detector_area_resol_mean     ?
_diffrn_reflns_number     5571
_diffrn_reflns_av_R_equivalents     0.0161
_diffrn_reflns_av_sigmaI/netI     0.0196
_diffrn_reflns_theta_min     2.58
_diffrn_reflns_theta_max     28.28
_diffrn_reflns_theta_full     28.28
_diffrn_measured_fraction_theta_max     0.962
_diffrn_measured_fraction_theta_full     0.962
_diffrn_reflns_limit_h_min     -12
_diffrn_reflns_limit_h_max     12
_diffrn_reflns_limit_k_min     -19
_diffrn_reflns_limit_k_max     14
_diffrn_reflns_limit_l_min     -9
_diffrn_reflns_limit_l_max     9
_diffrn_standards_number     0
_diffrn_standards_interval_count     .
_diffrn_standards_interval_time     .
_diffrn_standards_decay_%     ?
_refine_special_details
;
 Refinement of F^2^ against ALL reflections.  The weighted R-factor wR and
 goodness of fit S are based on F^2^, conventional R-factors R are based
 on F, with F set to zero for negative F^2^. The threshold expression of
 F^2^ > 2\s(F^2^) is used only for calculating R-factors(gt) etc. and is
 not relevant to the choice of reflections for refinement.  R-factors based
 on F^2^ are statistically about twice as large as those based on F, and R-
 factors based on ALL data will be even larger.
;
_reflns_number_total     2254
_reflns_number_gt     2077
_reflns_threshold_expression     I>2\s(I)
_refine_ls_structure_factor_coef     Fsqd
_refine_ls_matrix_type     full
_refine_ls_R_factor_all     0.0262
_refine_ls_R_factor_gt     0.0239
_refine_ls_wR_factor_gt     0.0666
_refine_ls_wR_factor_ref     0.0684
_refine_ls_goodness_of_fit_ref     1.049
_refine_ls_restrained_S_all     1.055
_refine_ls_number_reflns     2254
_refine_ls_number_parameters     161
_refine_ls_number_restraints     5
_refine_ls_hydrogen_treatment     constr
_refine_ls_weighting_scheme     calc
_refine_ls_weighting_details
         'calc w=1/[\s^2^(Fo^2^)+(0.0392P)^2^+0.2601P] where P=(Fo^2^+2Fc^2^)/3'
_atom_sites_solution_hydrogens     geom
_atom_sites_solution_primary     direct
_atom_sites_solution_secondary     difmap
_refine_ls_shift/su_max     0.001
_refine_ls_shift/su_mean     0.000
_refine_diff_density_max     0.320
_refine_diff_density_min     -0.285
_refine_ls_extinction_method     'SHELXL97 (Sheldrick, 2008)'
_refine_ls_extinction_coef     0.0066(12)
_refine_ls_extinction_expression
                                  'Fc^*^=kFc[1+0.001xFc^2^\l^3^/sin(2\q)]^-1/4^'
loop_
    _atom_type_symbol
    _atom_type_description
    _atom_type_scat_dispersion_real
    _atom_type_scat_dispersion_imag
    _atom_type_scat_source
    'C' 'C' 0.0033 0.0016
                         'International Tables Vol C Tables 4.2.6.8 and 6.1.1.4'
    'H' 'H' 0.0000 0.0000
                         'International Tables Vol C Tables 4.2.6.8 and 6.1.1.4'
    'N' 'N' 0.0061 0.0033
                         'International Tables Vol C Tables 4.2.6.8 and 6.1.1.4'
    'S' 'S' 0.1246 0.1234
                         'International Tables Vol C Tables 4.2.6.8 and 6.1.1.4'
_computing_data_collection     'SMART (Bruker, 1998)'
_computing_cell_refinement     'SAINT (Bruker, 1999)'
_computing_data_reduction     'SAINT (Bruker, 1999)'
_computing_structure_solution     'SHELXS97 (Sheldrick, 2008)'
_computing_structure_refinement     'SHELXL97 (Sheldrick, 2008)'
_computing_molecular_graphics     'SHELXTL (Sheldrick, 2008)'
_computing_publication_material     'SHELXTL (Sheldrick, 2008)'
loop_
    _atom_site_type_symbol
    _atom_site_label
    _atom_site_fract_x
    _atom_site_fract_y
    _atom_site_fract_z
    _atom_site_U_iso_or_equiv
    _atom_site_adp_type
    _atom_site_calc_flag
    _atom_site_refinement_flags
    _atom_site_occupancy
    _atom_site_disorder_assembly
    _atom_site_disorder_group
    S S1 0.20093(3) 0.710163(18) 0.27470(4) 0.02095(10) Uani d . 1 . .
    S S2 -0.15462(3) 0.443002(19) 0.21702(4) 0.02265(10) Uani d . 1 . .
    N N1 0.04853(10) 0.56884(6) 0.25767(13) 0.01739(19) Uani d . 1 . .
    N N2 0.12868(11) 0.42185(7) 0.29852(15) 0.0235(2) Uani d . 1 . .
    N N3 0.29929(11) 0.54164(7) 0.31895(15) 0.0231(2) Uani d . 1 . .
    C C1 0.01557(13) 0.71890(8) 0.23196(17) 0.0224(2) Uani d . 1 . .
    H H1 -0.0344 0.7739 0.2143 0.027 Uiso calc R 1 . .
    C C2 -0.04951(12) 0.63902(8) 0.22664(17) 0.0211(2) Uani d . 1 . .
    H H2 -0.1508 0.6311 0.2043 0.025 Uiso calc R 1 . .
    C C3 0.18861(12) 0.59613(7) 0.28536(15) 0.0185(2) Uani d . 1 A .
    C C5 0.01588(12) 0.47711(7) 0.25939(15) 0.0187(2) Uani d . 1 A .
    C C4 0.26174(14) 0.45502(8) 0.32834(18) 0.0259(3) Uani d PD 0.522(4) A 1
    C C6 0.3713(6) 0.3883(4) 0.4050(7) 0.0221(9) Uani d PD 0.522(4) A 1
    H H6A 0.3288 0.3278 0.4003 0.029(8) Uiso calc PR 0.522(4) A 1
    H H6B 0.4062 0.4022 0.5436 0.025(7) Uiso calc PR 0.522(4) A 1
    C C7 0.4958(2) 0.39267(16) 0.2751(4) 0.0248(6) Uani d PD 0.522(4) A 1
    H H7A 0.5357 0.4539 0.2799 0.021(7) Uiso calc PR 0.522(4) A 1
    H H7B 0.5730 0.3517 0.3292 0.036(8) Uiso calc PR 0.522(4) A 1
    C C8 0.4516(9) 0.3679(6) 0.0614(6) 0.0357(13) Uani d PD 0.522(4) A 1
    H H8A 0.5357 0.3714 -0.0143 0.030(8) Uiso calc PR 0.522(4) A 1
    H H8B 0.3773 0.4093 0.0055 0.045(10) Uiso calc PR 0.522(4) A 1
    H H8C 0.4134 0.3070 0.0552 0.061(12) Uiso calc PR 0.522(4) A 1
    C C4A 0.26174(14) 0.45502(8) 0.32834(18) 0.0259(3) Uani d PD 0.478(4) A 2
    C C6A 0.3938(7) 0.3911(4) 0.3487(8) 0.0255(12) Uani d PD 0.478(4) A 2
    H H6A1 0.4827 0.4276 0.3621 0.047(11) Uiso calc PR 0.478(4) A 2
    H H6A2 0.3913 0.3565 0.4722 0.038(11) Uiso calc PR 0.478(4) A 2
    C C7A 0.4034(3) 0.32554(16) 0.1781(4) 0.0247(7) Uani d PD 0.478(4) A 2
    H H7A1 0.4736 0.2781 0.2199 0.036(9) Uiso calc PR 0.478(4) A 2
    H H7A2 0.3083 0.2970 0.1461 0.037(9) Uiso calc PR 0.478(4) A 2
    C C8A 0.4491(8) 0.3709(6) -0.0056(8) 0.0320(11) Uani d PD 0.478(4) A 2
    H H8A1 0.4583 0.3263 -0.1087 0.064(14) Uiso calc PR 0.478(4) A 2
    H H8A2 0.5420 0.4007 0.0263 0.061(13) Uiso calc PR 0.478(4) A 2
    H H8A3 0.3764 0.4152 -0.0528 0.030(9) Uiso calc PR 0.478(4) A 2
loop_
    _atom_site_aniso_label
    _atom_site_aniso_U_11
    _atom_site_aniso_U_22
    _atom_site_aniso_U_33
    _atom_site_aniso_U_12
    _atom_site_aniso_U_13
    _atom_site_aniso_U_23
    S1 0.02618(16) 0.01417(15) 0.02233(16) -0.00294(10) 0.00150(11) 0.00001(9)
    S2 0.02469(16) 0.01845(15) 0.02542(16) -0.00432(10) 0.00559(11) -0.00188(10)
    N1 0.0225(4) 0.0139(4) 0.0155(4) -0.0004(3) 0.0008(3) 0.0001(3)
    N2 0.0307(5) 0.0151(4) 0.0231(5) 0.0010(4) -0.0059(4) -0.0003(4)
    N3 0.0254(5) 0.0183(5) 0.0243(5) 0.0009(4) -0.0051(4) -0.0020(4)
    C1 0.0273(6) 0.0166(5) 0.0236(6) 0.0020(4) 0.0037(4) -0.0001(4)
    C2 0.0235(5) 0.0172(5) 0.0226(5) 0.0024(4) 0.0029(4) 0.0003(4)
    C3 0.0247(5) 0.0157(5) 0.0147(5) -0.0022(4) 0.0000(4) -0.0010(4)
    C5 0.0280(5) 0.0148(5) 0.0130(5) -0.0015(4) 0.0010(4) -0.0015(4)
    C4 0.0301(6) 0.0183(5) 0.0266(6) 0.0025(4) -0.0106(5) -0.0023(4)
    C6 0.0217(16) 0.0211(14) 0.023(2) 0.0022(11) -0.0009(16) 0.0060(18)
    C7 0.0159(11) 0.0253(12) 0.0332(13) 0.0029(8) 0.0023(9) -0.0008(9)
    C8 0.0347(17) 0.039(2) 0.034(3) 0.0051(15) 0.006(3) -0.009(3)
    C4A 0.0301(6) 0.0183(5) 0.0266(6) 0.0025(4) -0.0106(5) -0.0023(4)
    C6A 0.032(3) 0.0196(16) 0.023(3) 0.0051(16) -0.0085(19) 0.0019(19)
    C7A 0.0224(11) 0.0180(12) 0.0337(15) 0.0042(9) 0.0030(10) 0.0003(10)
    C8A 0.0268(16) 0.0325(18) 0.038(3) -0.0014(13) 0.009(3) 0.004(3)
_geom_special_details
;
 All esds (except the esd in the dihedral angle between two l.s. planes)
 are estimated using the full covariance matrix.  The cell esds are taken
 into account individually in the estimation of esds in distances, angles
 and torsion angles; correlations between esds in cell parameters are only
 used when they are defined by crystal symmetry.  An approximate (isotropic)
 treatment of cell esds is used for estimating esds involving l.s. planes.
;
loop_
    _geom_bond_atom_site_label_1
    _geom_bond_atom_site_label_2
    _geom_bond_site_symmetry_2
    _geom_bond_distance
    _geom_bond_publ_flag
    S1 C3 . 1.7161(11) ?
    S1 C1 . 1.7299(13) ?
    S2 C5 . 1.6686(12) ?
    N1 C3 . 1.3644(14) ?
    N1 C2 . 1.3967(14) ?
    N1 C5 . 1.4093(14) ?
    N2 C4 . 1.3340(16) ?
    N2 C5 . 1.3455(15) ?
    N3 C3 . 1.3191(15) ?
    N3 C4 . 1.3485(15) ?
    C1 C2 . 1.3418(17) ?
    C1 H1 . 0.9500 ?
    C2 H2 . 0.9500 ?
    C4 C6 . 1.488(6) ?
    C6 C7 . 1.526(5) ?
    C6 H6A . 0.9900 ?
    C6 H6B . 0.9900 ?
    C7 C8 . 1.519(5) ?
    C7 H7A . 0.9900 ?
    C7 H7B . 0.9900 ?
    C8 H8A . 0.9800 ?
    C8 H8B . 0.9800 ?
    C8 H8C . 0.9800 ?
    C6A C7A . 1.531(6) ?
    C6A H6A1 . 0.9900 ?
    C6A H6A2 . 0.9900 ?
    C7A C8A . 1.520(6) ?
    C7A H7A1 . 0.9900 ?
    C7A H7A2 . 0.9900 ?
    C8A H8A1 . 0.9800 ?
    C8A H8A2 . 0.9800 ?
    C8A H8A3 . 0.9800 ?
loop_
    _geom_angle_atom_site_label_1
    _geom_angle_atom_site_label_2
    _geom_angle_atom_site_label_3
    _geom_angle_site_symmetry_1
    _geom_angle_site_symmetry_3
    _geom_angle
    _geom_angle_publ_flag
    C3 S1 C1 . . 90.73(6) ?
    C3 N1 C2 . . 113.50(9) ?
    C3 N1 C5 . . 119.76(9) ?
    C2 N1 C5 . . 126.73(10) ?
    C4 N2 C5 . . 119.89(10) ?
    C3 N3 C4 . . 113.74(10) ?
    C2 C1 S1 . . 112.26(9) ?
    C2 C1 H1 . . 123.9 ?
    S1 C1 H1 . . 123.9 ?
    C1 C2 N1 . . 112.39(10) ?
    C1 C2 H2 . . 123.8 ?
    N1 C2 H2 . . 123.8 ?
    N3 C3 N1 . . 124.11(10) ?
    N3 C3 S1 . . 124.77(9) ?
    N1 C3 S1 . . 111.11(8) ?
    N2 C5 N1 . . 115.95(10) ?
    N2 C5 S2 . . 123.99(9) ?
    N1 C5 S2 . . 120.05(8) ?
    N2 C4 N3 . . 126.44(11) ?
    N2 C4 C6 . . 113.6(3) ?
    N3 C4 C6 . . 119.4(3) ?
    C4 C6 C7 . . 107.7(3) ?
    C4 C6 H6A . . 110.2 ?
    C7 C6 H6A . . 110.2 ?
    C4 C6 H6B . . 110.2 ?
    C7 C6 H6B . . 110.2 ?
    H6A C6 H6B . . 108.5 ?
    C8 C7 C6 . . 113.1(4) ?
    C8 C7 H7A . . 109.0 ?
    C6 C7 H7A . . 109.0 ?
    C8 C7 H7B . . 109.0 ?
    C6 C7 H7B . . 109.0 ?
    H7A C7 H7B . . 107.8 ?
    C7 C8 H8A . . 109.5 ?
    C7 C8 H8B . . 109.5 ?
    H8A C8 H8B . . 109.5 ?
    C7 C8 H8C . . 109.5 ?
    H8A C8 H8C . . 109.5 ?
    H8B C8 H8C . . 109.5 ?
    C7A C6A H6A1 . . 108.4 ?
    C7A C6A H6A2 . . 108.4 ?
    H6A1 C6A H6A2 . . 107.5 ?
    C8A C7A C6A . . 112.2(4) ?
    C8A C7A H7A1 . . 109.2 ?
    C6A C7A H7A1 . . 109.2 ?
    C8A C7A H7A2 . . 109.2 ?
    C6A C7A H7A2 . . 109.2 ?
    H7A1 C7A H7A2 . . 107.9 ?
    C7A C8A H8A1 . . 109.5 ?
    C7A C8A H8A2 . . 109.5 ?
    H8A1 C8A H8A2 . . 109.5 ?
    C7A C8A H8A3 . . 109.5 ?
    H8A1 C8A H8A3 . . 109.5 ?
    H8A2 C8A H8A3 . . 109.5 ?
loop_
    _geom_torsion_atom_site_label_1
    _geom_torsion_atom_site_label_2
    _geom_torsion_atom_site_label_3
    _geom_torsion_atom_site_label_4
    _geom_torsion_site_symmetry_1
    _geom_torsion_site_symmetry_2
    _geom_torsion_site_symmetry_3
    _geom_torsion_site_symmetry_4
    _geom_torsion
    _geom_torsion_publ_flag
    C3 S1 C1 C2 . . . . -0.03(9) ?
    S1 C1 C2 N1 . . . . 0.23(13) ?
    C3 N1 C2 C1 . . . . -0.38(14) ?
    C5 N1 C2 C1 . . . . -179.36(10) ?
    C4 N3 C3 N1 . . . . -1.45(16) ?
    C4 N3 C3 S1 . . . . 177.43(9) ?
    C2 N1 C3 N3 . . . . 179.37(10) ?
    C5 N1 C3 N3 . . . . -1.58(16) ?
    C2 N1 C3 S1 . . . . 0.35(11) ?
    C5 N1 C3 S1 . . . . 179.41(7) ?
    C1 S1 C3 N3 . . . . -179.19(10) ?
    C1 S1 C3 N1 . . . . -0.19(8) ?
    C4 N2 C5 N1 . . . . -1.48(16) ?
    C4 N2 C5 S2 . . . . 179.23(9) ?
    C3 N1 C5 N2 . . . . 3.03(15) ?
    C2 N1 C5 N2 . . . . -178.04(10) ?
    C3 N1 C5 S2 . . . . -177.64(8) ?
    C2 N1 C5 S2 . . . . 1.28(15) ?
    C5 N2 C4 N3 . . . . -1.78(19) ?
    C5 N2 C4 C6 . . . . 169.6(2) ?
    C3 N3 C4 N2 . . . . 3.24(19) ?
    C3 N3 C4 C6 . . . . -167.7(2) ?
    N2 C4 C6 C7 . . . . 129.4(3) ?
    N3 C4 C6 C7 . . . . -58.6(4) ?
    C4 C6 C7 C8 . . . . -62.5(5) ?
loop_
    _geom_hbond_atom_site_label_D
    _geom_hbond_atom_site_label_H
    _geom_hbond_atom_site_label_A
    _geom_hbond_site_symmetry_A
    _geom_hbond_distance_DH
    _geom_hbond_distance_HA
    _geom_hbond_distance_DA
    _geom_hbond_angle_DHA
    _geom_hbond_publ_flag
    C1 H1 N2 2_555 0.95 2.38 3.3261(16) 171 y
data_global
_journal_date_recd_electronic     2008-02-27
_journal_date_accepted     2008-03-11
_journal_name_full     'Acta Crystallographica, Section E'
_journal_year     2008
_journal_volume     64
_journal_issue      4
_journal_page_first     o722
_journal_page_last     o722
_journal_paper_category     QO
_journal_coeditor_code     PK2086
_publ_contact_author_name     'Uzma Yunus'
_publ_contact_author_address
;
Department of Chemistry
Allama Iqbal Open University
Islamabad
Pakistan
;
_publ_contact_author_email     uzma_yunus@yahoo.com
_publ_contact_author_fax     ' 0092-51-9250081'
_publ_contact_author_phone     ' 0092-51-9250081'
_publ_section_title
;
2-Propyl-4<i>H</i>-thiazolo[3,2-<i>a</i>][1,3,5]triazine-4-thione
;
loop_
    _publ_author_name
    _publ_author_footnote
    _publ_author_address
    "Yunus, Uzma" .
;
Department of Chemistry
Allama Iqbal Open University
Islamabad
Pakistan
;
    "Tahir, Muhammad Kalim" .
;
Department of Chemistry
Allama Iqbal Open University
Islamabad
Pakistan
;
    "Bhatti, Moazzam Hussain" .
;
Department of Chemistry
Allama Iqbal Open University
Islamabad
Pakistan
;
    "Wong, Wai-Yeung" .
;
Department of Chemistry
Hong Kong Baptist University
Waterloo Road
Kowloon Tong
Hong Kong
;
