# Supplementary material for: 2-Propyl-4H-thia­zolo[3,2-a][1,3,5]triazine-4-thione
Source: Acta Crystallogr Sect E Struct Rep Online. 2008 Mar 20;64(Pt 4):o722. doi: 10.1107/S1600536808006752 (PMC2961019; doi:10.1107/S1600536808006752)
Supplement: Supplementary file 2 [file e-64-0o722-Isup2.hkl]

# 
# h,k,l, Fc-squared, Fo-squared, sigma(Fo-squared) and status flag 
# 
data_I
_shelx_title '  wy1803wc' 
_shelx_refln_list_code          4 
_shelx_F_calc_maximum      215.06 
_exptl_crystal_F_000       440.00 
_reflns_d_resolution_high  0.7502 
 
loop_ 
 _symmetry_equiv_pos_as_xyz 
 'x, y, z' 
 '-x, y+1/2, -z+1/2' 
 '-x, -y, -z' 
 'x, -y-1/2, z-1/2' 
 
_cell_length_a     9.3240 
_cell_length_b    14.9973 
_cell_length_c     6.8063 
_cell_angle_alpha  90.000 
_cell_angle_beta   95.505 
_cell_angle_gamma  90.000 
 
_shelx_F_squared_multiplier     1.000 
 
loop_ 
 _refln_index_h 
 _refln_index_k 
 _refln_index_l 
 _refln_F_squared_calc 
 _refln_F_squared_meas 
 _refln_F_squared_sigma 
 _refln_observed_status 
   2   0   0        7.04        8.92      0.58 o 
   3   0   0     2453.96     2414.47     29.78 o 
   4   0   0      111.28      105.93      4.12 o 
   5   0   0     2412.83     2572.27     88.96 o 
   6   0   0     1762.93     1909.53     32.39 o 
   7   0   0      209.57      225.96      4.56 o 
   8   0   0      185.47      166.84      3.80 o 
   9   0   0      344.16      313.63      8.96 o 
  10   0   0        0.91        2.15      1.43 o 
  11   0   0       13.77       10.03      1.79 o 
  12   0   0       93.63       96.37      4.66 o 
   1   1   0     2228.55     2044.12     44.96 o 
   2   1   0     5352.48     5426.13     66.61 o 
   3   1   0     3416.43     3156.65     67.77 o 
   4   1   0     1245.62     1303.99     13.86 o 
   5   1   0      155.11      140.35      1.78 o 
   6   1   0      791.01      817.83     11.36 o 
   7   1   0      778.36      746.95      8.74 o 
   8   1   0       22.65       30.29      1.65 o 
   9   1   0      288.57      290.55      4.76 o 
  10   1   0        1.11        1.07      1.01 o 
  11   1   0       91.92       90.82      3.04 o 
  12   1   0       41.50       41.57      2.28 o 
   0   2   0     4014.11     3462.53     71.75 o 
   1   2   0      612.56      614.04     11.96 o 
   2   2   0       25.79       36.49      1.14 o 
   5   2   0     1653.18     1782.70     22.29 o 
   6   2   0      162.43      156.07      2.74 o 
   7   2   0     1517.54     1501.94     16.70 o 
   8   2   0      230.68      209.75      3.65 o 
   9   2   0      477.92      507.73      7.52 o 
  10   2   0      587.43      603.97      8.90 o 
  11   2   0       39.88       36.76      2.03 o 
  12   2   0       77.42       78.62      6.63 o 
   1   3   0      128.12      120.82      1.50 o 
   2   3   0      678.54      657.27      6.43 o 
   3   3   0        0.41        1.06      0.21 o 
   4   3   0      167.15      186.34      2.41 o 
   5   3   0      636.43      602.41      6.90 o 
   6   3   0      480.80      425.39      5.20 o 
   7   3   0      299.63      318.43      4.75 o 
   9   3   0       15.24       18.11      1.16 o 
  10   3   0       71.74       73.45      2.20 o 
  11   3   0      418.63      411.36      8.23 o 
  12   3   0      190.44      180.28      4.68 o 
   0   4   0      170.56      191.50      3.30 o 
   1   4   0     2434.89     2448.24     27.07 o 
   2   4   0     1637.39     1757.39     17.27 o 
   3   4   0      267.68      327.88      3.36 o 
   4   4   0      951.23     1071.84     11.04 o 
   5   4   0      218.45      192.81      2.55 o 
   6   4   0      219.99      195.08      2.73 o 
   7   4   0       59.72       58.71      1.29 o 
   8   4   0        3.29        3.55      0.74 o 
   9   4   0       84.34       79.89      3.22 o 
  10   4   0      144.79      145.40      3.67 o 
  11   4   0       32.55       34.36      1.58 o 
   1   5   0     4444.34     4639.46     49.12 o 
   2   5   0      914.69      871.84     11.85 o 
   3   5   0      809.71      946.23      9.28 o 
   4   5   0      280.58      202.54      2.33 o 
   5   5   0      149.79      118.56      1.59 o 
   6   5   0       51.89       58.50      1.11 o 
   7   5   0     1309.27     1277.09     14.36 o 
   8   5   0      454.31      463.36      6.94 o 
   9   5   0        1.59        0.72      0.68 o 
  10   5   0       31.48       30.26      1.45 o 
  11   5   0       24.99       23.05      3.40 o 
   0   6   0     4300.20     4479.59     67.08 o 
   1   6   0     1012.30      986.43     15.12 o 
   2   6   0      170.69      166.00      2.31 o 
   3   6   0     1439.69     1542.72     14.89 o 
   4   6   0      457.36      527.11      5.42 o 
   5   6   0        0.00        1.07      0.34 o 
   6   6   0      362.10      366.41      4.03 o 
   7   6   0       27.83       30.67      1.07 o 
   8   6   0        8.81       11.53      0.75 o 
   9   6   0      120.65      110.03      3.01 o 
  10   6   0       44.96       41.15      1.89 o 
  11   6   0       12.98       13.61      2.15 o 
   1   7   0      824.09      849.14     10.85 o 
   2   7   0       42.88       39.93      0.84 o 
   3   7   0      187.93      211.29      2.43 o 
   4   7   0       58.48       62.67      1.08 o 
   5   7   0      466.35      463.25      4.90 o 
   6   7   0      139.36      138.11      1.91 o 
   7   7   0       75.58       82.77      1.65 o 
   8   7   0       21.61       22.40      1.09 o 
   9   7   0        3.19        5.44      1.25 o 
  10   7   0       15.34       15.76      2.15 o 
  11   7   0        5.49        5.01      1.79 o 
   0   8   0     3015.05     3147.42     47.37 o 
   1   8   0     1463.86     1492.68     18.82 o 
   2   8   0     1776.39     1749.09     32.03 o 
   3   8   0     1159.83     1089.80     10.73 o 
   4   8   0      341.80      343.62      3.75 o 
   5   8   0       11.93       12.41      0.60 o 
   6   8   0      244.69      244.82      3.30 o 
   7   8   0      246.05      231.84      3.85 o 
   8   8   0        8.89       11.69      1.25 o 
   9   8   0      115.32      114.29      4.66 o 
  10   8   0       45.15       44.42      3.22 o 
  11   8   0       71.50       72.37      4.30 o 
   1   9   0      537.17      511.09      6.90 o 
   2   9   0      544.26      567.89      6.54 o 
   3   9   0        8.94        6.26      0.77 o 
   4   9   0      190.37      185.67      2.63 o 
   5   9   0      559.56      563.70      6.67 o 
   6   9   0     1001.00      984.83     12.97 o 
   7   9   0      480.90      434.33      7.85 o 
   8   9   0        7.41        8.85      1.12 o 
   9   9   0        1.25        1.07      1.43 o 
  10   9   0        0.00       -0.36      1.43 o 
   0  10   0       49.08       50.31      1.63 o 
   2  10   0       15.88       12.81      0.83 o 
   3  10   0       66.67       73.31      1.43 o 
   4  10   0      156.47      160.57      2.37 o 
   5  10   0      914.20      898.68     11.73 o 
   6  10   0        2.29        1.23      0.86 o 
   7  10   0     1091.09      995.21     16.47 o 
   8  10   0        8.20        7.16      1.12 o 
   9  10   0      306.15      307.85      9.32 o 
  10  10   0      822.25      832.04     21.16 o 
   1  11   0      121.51      113.68      2.65 o 
   2  11   0       23.11       19.78      1.28 o 
   3  11   0      819.32      790.49      9.05 o 
   4  11   0      278.42      259.58      4.24 o 
   5  11   0       36.41       34.71      1.30 o 
   6  11   0      182.02      193.90      4.17 o 
   7  11   0        0.20        0.05      0.90 o 
   8  11   0      461.55      458.21     16.13 o 
   9  11   0      519.10      542.03     14.70 o 
  10  11   0       26.19       25.79      2.87 o 
   0  12   0     2486.64     2503.59     52.58 o 
   1  12   0       21.79       28.62      1.97 o 
   2  12   0      654.29      607.86     11.84 o 
   3  12   0      160.96      159.50      2.90 o 
   4  12   0      377.07      368.63      5.45 o 
   5  12   0      347.12      346.98      5.22 o 
   6  12   0      147.92      141.23      3.67 o 
   7  12   0       15.78       18.83      1.43 o 
   8  12   0      152.03      158.33      4.03 o 
   9  12   0        1.32        2.79      1.12 o 
   1  13   0     1499.70     1486.00     22.61 o 
   2  13   0      845.63      803.94     12.94 o 
   3  13   0        1.33        1.07      0.76 o 
   4  13   0      608.66      601.88     10.01 o 
   5  13   0      370.09      364.08      5.58 o 
   6  13   0      181.87      173.51      4.17 o 
   7  13   0      183.49      185.85      4.43 o 
   8  13   0      137.10      147.66      5.55 o 
   9  13   0        0.34       -0.36      1.01 o 
   0  14   0      795.55      818.29     18.65 o 
   1  14   0     1162.56     1140.11     17.89 o 
   2  14   0        0.10        1.69      0.86 o 
   3  14   0      423.60      439.57      7.73 o 
   4  14   0        2.16        1.25      0.76 o 
   5  14   0      274.09      251.93      7.17 o 
   6  14   0       64.20       63.41      3.22 o 
   7  14   0       51.83       57.03      2.40 o 
   8  14   0      130.50      137.44      3.94 o 
   1  15   0       29.98       41.91      2.69 o 
   2  15   0      140.44      107.48      5.91 o 
   3  15   0      194.98      189.34      4.17 o 
   4  15   0      119.67      125.09      3.29 o 
   5  15   0      262.59      273.07      7.88 o 
   6  15   0      565.38      573.63     14.34 o 
   7  15   0        7.67        8.96      1.79 o 
   8  15   0      236.64      241.87      7.88 o 
   0  16   0       25.73       26.87      2.15 o 
   1  16   0        1.73        2.87      1.01 o 
   3  16   0       46.96       48.90      2.03 o 
   4  16   0      410.68      419.09      7.73 o 
   5  16   0      229.63      239.72      7.52 o 
   6  16   0        4.61        5.37      1.43 o 
   7  16   0      104.74      107.84      4.66 o 
   1  17   0      249.15      251.03      5.32 o 
   2  17   0      203.72      222.88      6.81 o 
   3  17   0        1.83        1.61      1.25 o 
   4  17   0      104.35       99.09      3.04 o 
   5  17   0       33.18       35.82      2.87 o 
   6  17   0        1.37        0.36      1.43 o 
   0  18   0      283.80      277.73      8.24 o 
   1  18   0        0.06        0.54      1.01 o 
   2  18   0       98.47      103.18      4.30 o 
   3  18   0      189.74      197.67      4.56 o 
   4  18   0       71.55       69.87      2.53 o 
   1  19   0        0.51        0.18      1.01 o 
   3  19   0       41.52       44.27      2.51 o 
 -12   1   1      193.26      200.41      8.78 o 
 -11   1   1      512.11      524.12      8.00 o 
 -10   1   1        1.72        0.82      0.61 o 
  -9   1   1       89.65       90.73      1.87 o 
  -8   1   1      228.92      236.41      4.81 o 
  -7   1   1        2.06        2.60      0.49 o 
  -6   1   1      415.73      387.68      4.69 o 
  -5   1   1     1702.19     1772.92     19.33 o 
  -4   1   1      685.47      762.40      7.64 o 
  -3   1   1      966.81     1039.36     18.44 o 
  -2   1   1        9.29       11.15      0.48 o 
  -1   1   1     2364.71     2386.51     29.54 o 
   0   1   1      252.97      268.99      5.75 o 
   1   1   1     2896.55     2908.23     45.11 o 
   2   1   1     2514.75     2700.84     34.20 o 
   3   1   1       33.80       45.02      1.03 o 
   4   1   1      934.23      972.88     12.44 o 
   5   1   1     1042.64     1027.61     23.35 o 
   7   1   1       45.26       53.20      2.03 o 
   8   1   1       19.16       20.93      1.38 o 
   9   1   1      157.93      157.40      3.94 o 
  10   1   1      143.93      150.15      3.80 o 
  11   1   1      487.28      521.11     11.47 o 
  12   1   1       77.93       79.06      3.04 o 
 -12   2   1      125.21      128.31      4.23 o 
 -11   2   1       27.41       29.08      1.37 o 
 -10   2   1      193.89      198.46      5.92 o 
  -9   2   1        0.03        0.36      0.47 o 
  -8   2   1     1528.82     1486.64     19.50 o 
  -7   2   1      445.11      439.88      5.51 o 
  -6   2   1      120.98      108.69      1.59 o 
  -5   2   1     1381.95     1569.21     15.36 o 
  -4   2   1     1245.13     1346.14     13.15 o 
  -3   2   1     1162.25     1257.69     12.23 o 
  -2   2   1      194.21      194.16      2.84 o 
  -1   2   1     2089.54     1918.40     62.02 o 
   0   2   1       25.08       29.77      0.67 o 
   1   2   1     2545.30     2505.41     38.81 o 
   2   2   1        0.43        0.61      0.31 o 
   3   2   1      951.23     1031.27     11.28 o 
   4   2   1     2287.73     2616.41     28.19 o 
   5   2   1       21.28       27.26      1.03 o 
   6   2   1       22.13       22.21      1.79 o 
   7   2   1     1626.57     1589.59     35.95 o 
   8   2   1      768.28      720.71     17.58 o 
   9   2   1      174.95      193.12      4.43 o 
  10   2   1       99.29      101.41      3.04 o 
  11   2   1        6.36        6.82      1.27 o 
  12   2   1      217.13      226.10      7.88 o 
 -12   3   1        0.98        2.15      1.43 o 
 -11   3   1       13.90       12.50      1.09 o 
 -10   3   1       28.75       30.66      1.37 o 
  -9   3   1       44.31       52.83      1.65 o 
  -8   3   1       80.45       95.73      2.26 o 
  -7   3   1      204.64      202.41      2.95 o 
  -6   3   1       57.31       54.15      1.08 o 
  -5   3   1     1435.96     1533.02     14.81 o 
  -4   3   1     2764.02     2926.30     32.04 o 
  -3   3   1        0.55        0.57      0.17 o 
  -2   3   1     1094.07     1165.70     10.31 o 
  -1   3   1      366.05      376.60      6.35 o 
   0   3   1      340.96      348.91      4.48 o 
   1   3   1     2217.76     2299.34     28.54 o 
   2   3   1       83.95       92.87      2.55 o 
   3   3   1      107.85      112.52      1.56 o 
   4   3   1     5483.04     5900.46     62.99 o 
   5   3   1      381.54      418.55      4.97 o 
   6   3   1      452.62      473.62      5.69 o 
   7   3   1        0.60        3.00      0.57 o 
   8   3   1       18.08       24.07      1.16 o 
   9   3   1      136.87      137.77      5.02 o 
  10   3   1        1.09        0.00      0.86 o 
  11   3   1        5.54        4.96      1.12 o 
  12   3   1        0.48       -1.43      1.43 o 
 -12   4   1        4.15        5.56      1.27 o 
 -11   4   1        1.01        0.72      1.43 o 
 -10   4   1       26.06       23.94      1.30 o 
  -9   4   1       15.58       14.55      0.95 o 
  -8   4   1      244.21      215.21      3.65 o 
  -6   4   1     1101.27     1086.79     17.40 o 
  -5   4   1      681.96      690.14      6.95 o 
  -4   4   1      724.94      740.85      7.37 o 
  -3   4   1     4337.51     4401.31     41.81 o 
  -2   4   1      402.17      366.82      4.81 o 
  -1   4   1     5640.88     5798.74     70.08 o 
   0   4   1     9249.05     9051.47    109.03 o 
   1   4   1     1127.08     1279.09     13.76 o 
   2   4   1     1653.90     1652.18     19.89 o 
   3   4   1     6027.40     6295.93     67.12 o 
   4   4   1       31.25       31.70      1.19 o 
   5   4   1     1000.82      997.72     11.22 o 
   6   4   1      984.57      989.68     11.21 o 
   7   4   1      226.90      207.59      3.04 o 
   8   4   1       82.16       67.92      1.51 o 
   9   4   1       14.29       16.19      1.38 o 
  10   4   1       10.65        8.73      1.27 o 
  11   4   1       11.31       12.08      1.38 o 
 -12   5   1       28.53       28.30      2.51 o 
 -11   5   1       62.48       62.84      3.22 o 
 -10   5   1       71.87       63.65     11.64 o 
  -8   5   1       38.66       41.48      1.42 o 
  -7   5   1      210.79      193.01      2.86 o 
  -6   5   1      388.97      385.86      4.78 o 
  -5   5   1       92.97       95.83      1.32 o 
  -4   5   1      818.14      824.75      8.14 o 
  -3   5   1      331.59      342.06      3.58 o 
  -2   5   1      283.02      287.12      5.21 o 
  -1   5   1      870.03      818.62     10.22 o 
   0   5   1        0.69        3.72      0.27 o 
   1   5   1      929.80      945.75     10.29 o 
   2   5   1      111.57      117.19      1.43 o 
   3   5   1     1051.39     1110.57     10.83 o 
   4   5   1       33.00       29.30      6.09 o 
   5   5   1       27.73       29.29      1.11 o 
   6   5   1      443.12      409.81      5.11 o 
   7   5   1      265.72      263.32      3.63 o 
   8   5   1       74.01       68.76      1.56 o 
   9   5   1       25.55       24.21      1.24 o 
  10   5   1       18.82       20.72      1.77 o 
  11   5   1      101.80       98.90      3.29 o 
 -10   6   1      992.19      993.16     24.58 o 
  -9   6   1       92.96       98.66      2.91 o 
  -8   6   1      354.48      329.15     15.59 o 
  -7   6   1     1389.50     1398.34     23.77 o 
  -6   6   1       27.28       25.96      0.93 o 
  -5   6   1      110.21       99.69      1.43 o 
  -4   6   1     1276.59     1259.48     14.50 o 
  -3   6   1       63.90       70.53      1.07 o 
  -2   6   1      569.69      585.70      7.52 o 
  -1   6   1      578.28      591.80      7.59 o 
   0   6   1       78.90       98.29      1.89 o 
   1   6   1      717.90      789.99      9.58 o 
   2   6   1        0.24        2.44      0.25 o 
   3   6   1      314.70      335.12      4.07 o 
   4   6   1      398.15      372.67      3.97 o 
   5   6   1      518.32      522.56      5.51 o 
   6   6   1      219.57      236.70      2.85 o 
   7   6   1      799.45      766.41      8.01 o 
   8   6   1      165.18      145.66      2.82 o 
   9   6   1      545.47      543.56      8.00 o 
  10   6   1      950.39      906.96     15.72 o 
  11   6   1       21.39       25.79      2.87 o 
 -11   7   1      353.63      347.40      7.34 o 
 -10   7   1       28.13       26.72      1.63 o 
  -9   7   1      494.51      489.17      9.50 o 
  -8   7   1      104.42      121.03      3.16 o 
  -7   7   1      255.55      249.32      4.13 o 
  -6   7   1     1959.99     1964.72     24.76 o 
  -5   7   1     1140.26     1140.22     12.50 o 
  -4   7   1        1.93        0.56      0.34 o 
  -3   7   1        1.06        1.65      0.57 o 
  -2   7   1      551.27      621.42      8.06 o 
  -1   7   1     1927.18     2163.75     26.54 o 
   0   7   1      251.21      272.09      3.79 o 
   1   7   1     1246.65     1404.54     15.14 o 
   2   7   1      653.50      753.09     10.41 o 
   3   7   1      244.38      224.73      2.56 o 
   4   7   1      156.47      178.66      2.21 o 
   5   7   1     1028.88     1026.99     10.24 o 
   6   7   1     1090.60     1066.07     10.72 o 
   7   7   1      126.81      116.73      2.05 o 
   8   7   1      413.26      440.10     10.62 o 
   9   7   1      155.98      154.86      3.61 o 
  10   7   1       55.37       56.96      3.58 o 
  11   7   1      422.61      395.70     11.83 o 
 -11   8   1      109.59      114.64      5.37 o 
 -10   8   1       76.97       76.08      2.65 o 
  -9   8   1       15.62       16.98      1.38 o 
  -8   8   1      211.48      197.65      7.70 o 
  -7   8   1       19.54       19.90      1.09 o 
  -6   8   1      463.10      449.33      6.47 o 
  -5   8   1     2595.54     2578.71     46.37 o 
  -4   8   1      250.82      241.27      3.17 o 
  -3   8   1     1153.05     1185.69     14.92 o 
  -2   8   1      109.70       94.85      1.78 o 
  -1   8   1     1223.82     1316.92     22.68 o 
   0   8   1     2336.78     2385.86     29.76 o 
   1   8   1      972.24     1093.57     11.98 o 
   2   8   1      943.28      970.44     10.72 o 
   3   8   1      119.87      117.20      1.57 o 
   4   8   1      761.57      728.20      7.41 o 
   5   8   1     2555.86     2557.62     27.62 o 
   6   8   1      117.47      104.62      1.87 o 
   7   8   1       86.44       79.33      1.92 o 
   8   8   1      108.43       98.56      2.91 o 
   9   8   1       43.26       39.08      2.03 o 
  10   8   1      123.19      123.60      5.37 o 
 -10   9   1       28.13       33.31      2.87 o 
  -9   9   1       30.63       29.94      1.63 o 
  -8   9   1       19.87       21.20      1.97 o 
  -7   9   1      722.73      724.27     10.29 o 
  -6   9   1      118.15      113.57      2.34 o 
  -5   9   1     1659.86     1656.29     21.07 o 
  -4   9   1     1470.11     1446.65     15.83 o 
  -3   9   1       27.52       30.90      1.09 o 
  -2   9   1     1927.24     1810.23     22.49 o 
  -1   9   1     1357.92     1257.63     15.83 o 
   0   9   1       43.08       38.33      0.95 o 
   1   9   1     1717.57     1591.48     17.30 o 
   2   9   1     1438.38     1431.65     18.18 o 
   3   9   1       96.89       80.98      1.43 o 
   4   9   1     3679.77     3724.69     39.77 o 
   5   9   1      299.73      273.66      3.63 o 
   6   9   1      474.90      432.29      8.51 o 
   7   9   1      349.41      351.73      6.71 o 
   8   9   1       34.15       39.58      1.97 o 
   9   9   1       20.80       21.69      1.52 o 
  10   9   1        4.02        4.66      1.79 o 
 -10  10   1       32.27       33.31      2.87 o 
  -9  10   1        2.06        4.30      1.43 o 
  -8  10   1       38.24       40.12      2.87 o 
  -7  10   1      177.38      188.06      3.43 o 
  -6  10   1        7.90        8.56      0.88 o 
  -5  10   1       75.37       68.09      2.03 o 
  -4  10   1      429.83      437.44      5.36 o 
  -3  10   1      776.47      787.13     10.27 o 
  -2  10   1      310.37      329.00      4.75 o 
  -1  10   1      395.76      368.60      5.24 o 
   1  10   1       74.04       62.76      1.51 o 
   2  10   1      972.92     1014.98     13.12 o 
   3  10   1      829.48      827.59      9.41 o 
   4  10   1      100.41      112.98      2.28 o 
   5  10   1       41.58       40.67      1.45 o 
   6  10   1      346.53      370.68      5.58 o 
   7  10   1        1.84        1.25      1.01 o 
   8  10   1        5.57        6.81      1.12 o 
   9  10   1        6.13        6.11      1.43 o 
  10  10   1        7.01        9.67      2.15 o 
 -10  11   1        2.06        1.79      1.79 o 
  -9  11   1       36.85       40.48      3.22 o 
  -8  11   1      178.18      181.50      4.28 o 
  -7  11   1        2.38        1.79      1.01 o 
  -6  11   1       38.35       42.70      1.51 o 
  -5  11   1      504.80      504.00      7.24 o 
  -4  11   1       68.54       64.45      2.21 o 
  -3  11   1     1098.85     1101.48     14.15 o 
  -2  11   1      229.52      215.78      3.44 o 
  -1  11   1       15.86       15.29      1.04 o 
   0  11   1       24.00       22.12      1.03 o 
   1  11   1       57.90       47.77      2.81 o 
   3  11   1      200.01      203.19      3.31 o 
   4  11   1      322.11      316.06      4.83 o 
   5  11   1      294.13      306.33      4.69 o 
   6  11   1        5.57        2.90      0.67 o 
   7  11   1       26.43       24.55      1.52 o 
   8  11   1       96.63       96.74      3.04 o 
   9  11   1       68.92       69.72      2.65 o 
  10  11   1       44.46       39.76      3.22 o 
  -9  12   1        3.52        4.66      1.79 o 
  -8  12   1       14.87       16.48      1.46 o 
  -7  12   1      290.54      306.44      6.32 o 
  -6  12   1       47.00       55.21      2.14 o 
  -5  12   1      134.87      131.88      2.67 o 
  -4  12   1      776.82      762.86      8.91 o 
  -3  12   1     1771.61     1724.15     21.70 o 
  -2  12   1      537.26      502.67     11.35 o 
  -1  12   1        2.72        4.38      0.67 o 
   0  12   1        2.87        4.66      1.01 o 
   1  12   1       15.13       14.62      1.12 o 
   2  12   1     1587.27     1381.34    113.38 o 
   3  12   1     1192.33     1132.59     17.64 o 
   4  12   1      526.56      523.15      9.86 o 
   5  12   1        7.88        5.48      0.83 o 
   6  12   1      171.90      187.37      3.44 o 
   7  12   1      213.87      207.15      4.84 o 
   8  12   1        5.44        4.99      1.43 o 
   9  12   1        7.36        7.24      1.27 o 
  -9  13   1        0.62       -0.72      1.43 o 
  -8  13   1       11.00       12.81      1.38 o 
  -7  13   1        8.69        9.52      1.27 o 
  -6  13   1        0.02        0.18      0.76 o 
  -5  13   1       12.61       15.31      1.38 o 
  -4  13   1        0.10        0.84      0.62 o 
  -3  13   1      369.30      367.73      5.51 o 
  -2  13   1      129.24      141.23      4.63 o 
  -1  13   1      113.63       89.81      2.53 o 
   0  13   1       26.50       20.45      1.38 o 
   1  13   1       17.69       11.91      1.12 o 
   2  13   1      415.66      433.52     10.93 o 
   3  13   1       28.29       27.27      1.52 o 
   4  13   1       13.74       13.26      1.27 o 
   5  13   1       19.68       24.97      2.51 o 
   6  13   1        3.48        3.58      1.01 o 
   7  13   1       22.84       24.21      1.63 o 
   8  13   1        0.35        0.54      1.01 o 
   9  13   1       39.89       47.86      2.28 o 
  -8  14   1       43.36       48.82      2.40 o 
  -7  14   1      102.85      111.29      3.76 o 
  -6  14   1      189.06      196.95      5.20 o 
  -5  14   1       27.28       27.85      1.63 o 
  -4  14   1      229.53      234.19      4.60 o 
  -3  14   1      454.62      467.22      8.11 o 
  -2  14   1       38.15       31.56      1.52 o 
  -1  14   1       23.85       29.56      1.52 o 
   0  14   1       57.46       64.42      2.14 o 
   1  14   1        0.52       -0.72      0.76 o 
   2  14   1      164.35      166.83      3.80 o 
   3  14   1      276.28      281.87      5.58 o 
   4  14   1      154.79      153.24      3.67 o 
   5  14   1       30.23       29.53      2.15 o 
   6  14   1       82.76       81.68      3.94 o 
   7  14   1      173.86      178.08      6.09 o 
   8  14   1        0.86        1.43      1.43 o 
  -8  15   1      294.89      292.19      6.57 o 
  -7  15   1        2.12        3.26      1.12 o 
  -6  15   1      128.64      133.72      3.67 o 
  -5  15   1       61.25       59.83      3.22 o 
  -4  15   1        5.81        8.60      1.43 o 
  -3  15   1       47.46       53.59      2.03 o 
  -2  15   1        0.13        0.00      1.07 o 
   0  15   1       66.15       63.44      2.14 o 
   1  15   1       14.81       14.20      1.79 o 
   2  15   1        1.26        1.23      0.86 o 
   3  15   1       34.21       39.79      1.77 o 
   4  15   1        4.57        3.22      1.01 o 
   5  15   1      109.54      104.86      3.04 o 
   6  15   1       84.40       85.62      3.94 o 
   7  15   1       26.79       29.02      2.51 o 
  -7  16   1      153.32      174.84      6.09 o 
  -6  16   1       24.51       18.27      2.15 o 
  -5  16   1      344.80      343.70      9.68 o 
  -4  16   1        0.72        2.15      1.43 o 
  -3  16   1      242.88      256.42      6.09 o 
  -2  16   1      108.20      108.40      3.04 o 
  -1  16   1      106.92      113.57      4.30 o 
   0  16   1      786.92      814.91     13.44 o 
   1  16   1        0.11        0.72      0.86 o 
   2  16   1       95.83       98.69      3.94 o 
   3  16   1      238.02      219.56     24.90 o 
   4  16   1       60.79       57.68      2.28 o 
   5  16   1      249.88      233.59      5.19 o 
   6  16   1       13.23       18.99      2.51 o 
   7  16   1      183.09      190.97      6.81 o 
  -6  17   1        1.27       -0.36      1.43 o 
  -5  17   1      328.92      361.25     10.03 o 
  -4  17   1      621.48      647.17     15.78 o 
  -3  17   1       20.53       18.82      1.52 o 
  -2  17   1      973.82      981.96     15.98 o 
  -1  17   1      704.16      659.83     15.78 o 
   0  17   1       40.17       44.14      2.03 o 
   1  17   1     1059.15     1086.82     17.51 o 
   2  17   1      577.98      598.59     10.39 o 
   3  17   1      329.76      323.98      8.96 o 
   4  17   1      676.71      705.32     12.04 o 
   5  17   1      196.78      219.66      5.07 o 
  -5  18   1      150.04      151.55      5.73 o 
  -4  18   1        0.14        0.36      1.43 o 
  -3  18   1      322.09      339.45      8.42 o 
  -2  18   1      157.04      158.94      3.92 o 
  -1  18   1      109.49      109.63      4.30 o 
   0  18   1      617.46      632.68     19.00 o 
   1  18   1       20.87       22.42      1.77 o 
   2  18   1      400.20      420.81      8.11 o 
   3  18   1      147.34      164.81      5.73 o 
   4  18   1        0.05        1.43      1.01 o 
  -2  19   1       25.84       23.04      1.63 o 
  -1  19   1      150.11      140.80     18.81 o 
   0  19   1       18.96       20.30      1.79 o 
   1  19   1        3.67        4.18      1.12 o 
   2  19   1       40.91       46.93      2.28 o 
   3  19   1      181.56      196.35      6.81 o 
 -12   0   2       26.47       24.87      1.89 o 
 -11   0   2       61.79       53.74      2.28 o 
 -10   0   2        0.01        1.23      0.86 o 
  -9   0   2      286.26      262.34      7.88 o 
  -8   0   2        1.11        0.00      0.76 o 
  -7   0   2      170.73      177.11      3.94 o 
  -6   0   2     2153.69     2241.77     36.19 o 
  -5   0   2      524.09      554.12     16.32 o 
  -4   0   2      100.71      126.50      2.53 o 
  -3   0   2     2536.37     2523.37     70.92 o 
  -2   0   2       58.33       62.85      1.04 o 
  -1   0   2    43728.07    43347.85    940.06 o 
   0   0   2    46252.66    44193.75    958.12 o 
   1   0   2     1840.92     1969.57     43.39 o 
   2   0   2     2433.92     2289.69     50.32 o 
   3   0   2      675.77      646.37     15.08 o 
   4   0   2      346.12      360.38      8.96 o 
   5   0   2     2550.76     2058.13     45.80 o 
   7   0   2        0.02        0.36      1.07 o 
   8   0   2      434.03      416.93     11.11 o 
   9   0   2      337.90      305.37      8.96 o 
  10   0   2      122.51      148.68      5.73 o 
  11   0   2      114.98      117.51      5.02 o 
 -12   1   2       70.83       71.42      2.28 o 
 -11   1   2       68.80       70.73      2.20 o 
 -10   1   2       23.22       22.64      1.24 o 
  -9   1   2      169.71      161.61      2.73 o 
  -8   1   2       35.30       30.45      1.11 o 
  -7   1   2      704.24      705.87      9.74 o 
  -6   1   2      343.15      334.13      8.60 o 
  -5   1   2      198.52      198.43      2.52 o 
  -4   1   2     2168.33     2207.42     27.46 o 
  -3   1   2        1.26        1.27      0.25 o 
  -2   1   2     2272.15     2387.07     35.83 o 
  -1   1   2     3642.82     3571.50     44.75 o 
   0   1   2       50.60       43.95      1.61 o 
   1   1   2     3194.80     3224.18     49.92 o 
   2   1   2       56.83       57.72      1.52 o 
   3   1   2     1550.90     1600.08     35.66 o 
   4   1   2     1492.71     1442.63     32.39 o 
   5   1   2       23.36       26.23      1.43 o 
   6   1   2      715.92      700.93     11.92 o 
   7   1   2      514.12      476.92      8.62 o 
   8   1   2      327.17      340.50      9.32 o 
  10   1   2       13.89       14.21      1.43 o 
  11   1   2       86.11       88.54      3.04 o 
 -12   2   2       28.05       30.30      3.40 o 
 -11   2   2      113.73      111.03      2.37 o 
 -10   2   2      618.51      608.23      8.07 o 
  -9   2   2      109.59      119.94      2.33 o 
  -8   2   2      775.36      744.72      8.92 o 
  -7   2   2     1045.52     1022.20     11.80 o 
  -6   2   2       21.72       23.13      0.98 o 
  -5   2   2     1437.58     1507.77     16.47 o 
  -4   2   2      169.94      160.40      2.22 o 
  -3   2   2       13.13       12.79      0.43 o 
  -2   2   2       65.48       48.82      0.98 o 
  -1   2   2     2814.01     3009.59     28.66 o 
   0   2   2     1128.98     1236.63     18.83 o 
   1   2   2      223.08      238.74      4.71 o 
   3   2   2        0.41        3.03      1.56 o 
   4   2   2      757.80      800.61     10.49 o 
   5   2   2      626.03      645.35      8.76 o 
   6   2   2      705.77      709.15     11.92 o 
   7   2   2     1138.08     1089.16     18.03 o 
   8   2   2       15.33       20.67      1.38 o 
   9   2   2      559.74      570.17     10.39 o 
  11   2   2        6.26        2.68      2.87 o 
 -12   3   2      227.40      225.01      5.44 o 
 -11   3   2      368.76      369.05     23.48 o 
 -10   3   2       28.01       27.02      1.30 o 
  -9   3   2      171.84      178.24      2.91 o 
  -8   3   2      928.50      905.17     10.67 o 
  -7   3   2        1.31        0.09      0.54 o 
  -6   3   2     1075.09     1027.24     11.76 o 
  -5   3   2      187.60      188.39      2.30 o 
  -4   3   2        0.74        2.93      0.34 o 
  -3   3   2      569.24      563.40      6.36 o 
  -2   3   2        0.12        0.43      0.16 o 
  -1   3   2        4.46        4.98      0.32 o 
   0   3   2      122.72      142.84      1.83 o 
   1   3   2      380.74      398.65      5.38 o 
   2   3   2        0.21        0.70      1.43 o 
   3   3   2      329.64      323.68      4.62 o 
   4   3   2        3.31        5.82      0.76 o 
   5   3   2      481.43      437.92      6.21 o 
   6   3   2       20.17       16.25      1.03 o 
   7   3   2      516.31      523.62      9.25 o 
   8   3   2       96.47      101.62      2.91 o 
   9   3   2       25.90       25.94      1.63 o 
  10   3   2      190.07      182.57      4.56 o 
  11   3   2      307.20      305.50      6.71 o 
 -12   4   2        2.74        1.07      1.43 o 
 -11   4   2      103.31       99.86      3.16 o 
 -10   4   2       51.23       47.69      2.03 o 
  -9   4   2       72.95       71.56      1.92 o 
  -8   4   2       13.29       12.74      0.83 o 
  -7   4   2      167.05      165.02      4.76 o 
  -6   4   2        5.42        3.91      0.57 o 
  -5   4   2      885.82      900.15     10.04 o 
  -4   4   2      228.48      255.01      5.18 o 
  -3   4   2      130.19      117.66      1.33 o 
  -2   4   2       33.04       32.99      0.60 o 
  -1   4   2       14.46        9.99      0.42 o 
   0   4   2     1301.65     1310.07     14.16 o 
   1   4   2       22.25       26.47      0.78 o 
   2   4   2       51.21       49.58      1.38 o 
   3   4   2      421.44      526.32      7.11 o 
   4   4   2      383.21      402.80      5.73 o 
   5   4   2      183.17      147.89      2.69 o 
   6   4   2      278.85      271.93      4.35 o 
   7   4   2        9.01        9.68      0.83 o 
   8   4   2        5.10        6.47      1.01 o 
   9   4   2      252.77      244.77      8.78 o 
  10   4   2       28.11       29.56      1.77 o 
  11   4   2      114.49      116.44      3.55 o 
 -11   5   2       10.35       13.61      1.52 o 
 -10   5   2       12.71        9.72      1.27 o 
  -9   5   2       68.17       71.14      2.69 o 
  -8   5   2      958.72      939.71     31.22 o 
  -7   5   2      551.19      529.13      9.13 o 
  -6   5   2        8.12        5.90      0.59 o 
  -5   5   2      269.47      233.42      2.78 o 
  -4   5   2       30.05       46.02      0.73 o 
  -3   5   2      186.82      207.31      2.13 o 
  -2   5   2     2845.40     2778.55     29.49 o 
  -1   5   2     1407.14     1426.01     18.95 o 
   0   5   2      295.02      302.19      3.58 o 
   1   5   2     2490.42     2495.20     26.67 o 
   2   5   2      894.14      890.90      9.92 o 
   3   5   2       12.82       35.01      1.03 o 
   4   5   2      238.39      197.34      3.10 o 
   5   5   2      192.39      163.15      3.78 o 
   6   5   2      741.07      749.54     10.21 o 
   7   5   2      657.75      637.27      8.90 o 
   8   5   2      109.02      122.17      2.69 o 
   9   5   2       72.04       68.55      2.87 o 
  10   5   2       17.20       16.51      1.52 o 
  11   5   2       47.82       46.58      2.28 o 
 -11   6   2       15.18       16.67      1.52 o 
 -10   6   2       68.19       63.16      4.66 o 
  -8   6   2       15.60       17.62      1.38 o 
  -7   6   2       24.74       25.67      1.52 o 
  -6   6   2      201.51      201.10      3.36 o 
  -5   6   2      155.44      183.54      3.09 o 
  -4   6   2      648.43      691.66      8.38 o 
  -3   6   2      583.95      568.21      6.40 o 
  -2   6   2        0.12        0.90      0.29 o 
  -1   6   2     2281.19     2386.42     29.21 o 
   0   6   2     2173.01     2269.82     24.28 o 
   1   6   2        4.43        3.58      0.88 o 
   2   6   2      252.64      258.49      3.27 o 
   3   6   2     1831.58     1928.07     20.86 o 
   4   6   2        0.48        2.88      0.47 o 
   5   6   2       65.90       65.50      2.18 o 
   6   6   2      277.85      289.51      4.55 o 
   7   6   2       74.02       72.73      1.86 o 
   8   6   2       51.40       42.29      1.51 o 
   9   6   2       80.80       72.14      2.07 o 
  10   6   2       26.52       24.79      1.63 o 
  11   6   2       13.41       12.18      2.15 o 
 -11   7   2        0.05       -0.61      0.86 o 
 -10   7   2       22.17       21.27      1.63 o 
  -9   7   2       43.57       42.82      2.03 o 
  -8   7   2       24.93       24.01      1.52 o 
  -7   7   2        2.93        2.51      0.76 o 
  -6   7   2      282.11      287.50      4.46 o 
  -5   7   2      343.91      348.88      5.09 o 
  -4   7   2      161.45      169.52      2.39 o 
  -3   7   2        7.24        7.23      0.61 o 
  -2   7   2      375.08      353.23      4.81 o 
  -1   7   2      423.41      453.72      7.36 o 
   0   7   2      509.06      526.38      6.00 o 
   1   7   2      102.59       91.37      3.22 o 
   2   7   2      290.59      285.63      3.63 o 
   3   7   2        3.96        7.26      0.72 o 
   4   7   2      376.21      387.84      4.79 o 
   5   7   2      221.13      222.10      3.13 o 
   6   7   2       12.19       10.54      0.98 o 
   7   7   2       80.09       82.31      1.74 o 
   8   7   2       24.44       26.40      1.11 o 
   9   7   2       39.54       34.17      1.97 o 
  10   7   2        7.11        8.54      1.09 o 
 -11   8   2       44.58       46.86      2.40 o 
 -10   8   2      105.55      109.50      3.76 o 
  -9   8   2        8.29        8.97      1.27 o 
  -8   8   2        2.32        3.58      1.01 o 
  -7   8   2      427.27      413.23     10.40 o 
  -6   8   2        0.19       -0.10      0.67 o 
  -5   8   2        5.06        4.96      0.74 o 
  -4   8   2      605.84      599.23      6.98 o 
  -3   8   2     1852.25     1801.18     22.40 o 
  -2   8   2        3.96        4.21      0.52 o 
  -1   8   2     1276.26     1322.34     16.65 o 
   0   8   2     3459.76     3540.31     43.69 o 
   1   8   2       11.01        7.91      0.62 o 
   2   8   2     1595.40     1608.30     19.16 o 
   3   8   2      622.81      596.74     10.82 o 
   4   8   2      105.68      109.41      1.87 o 
   5   8   2      127.77      129.81      2.15 o 
   6   8   2      556.74      555.33      6.81 o 
   7   8   2       43.37       33.43      1.15 o 
   8   8   2       88.83       89.54      2.20 o 
   9   8   2       69.00       67.42      1.99 o 
  10   8   2      107.21      115.04      3.55 o 
 -10   9   2        0.58        1.97      1.01 o 
  -9   9   2        1.16        1.43      1.01 o 
  -8   9   2       17.61       15.76      1.38 o 
  -7   9   2      539.70      534.61     13.98 o 
  -6   9   2     1242.92     1262.09     16.42 o 
  -5   9   2        0.01        0.00      0.62 o 
  -4   9   2       89.51       86.93      1.99 o 
  -3   9   2       16.15       11.91      0.83 o 
  -2   9   2      769.86      769.22     10.07 o 
  -1   9   2      233.10      216.95      3.38 o 
   0   9   2       25.37       20.37      0.95 o 
   1   9   2      654.37      654.49     10.76 o 
   2   9   2      344.39      349.08      4.34 o 
   3   9   2       81.29       73.80      2.87 o 
   4   9   2        4.24        4.34      0.66 o 
   5   9   2      588.70      589.21      7.08 o 
   6   9   2      964.35      922.31     10.71 o 
   7   9   2       66.08       52.98      1.43 o 
   8   9   2        0.88        0.72      1.01 o 
   9   9   2       28.78       30.05      1.89 o 
  10   9   2        0.11       -0.28      1.12 o 
 -10  10   2      683.06      704.14     16.14 o 
  -9  10   2      141.12      142.71      3.92 o 
  -8  10   2      323.21      309.61      7.71 o 
  -7  10   2      741.80      717.21     10.05 o 
  -6  10   2      131.67      141.89      2.88 o 
  -5  10   2      532.15      541.54      7.70 o 
  -4  10   2       79.74       72.98      1.78 o 
  -3  10   2       38.94       36.50      1.21 o 
  -2  10   2      124.03      116.20      2.26 o 
  -1  10   2      233.54      233.94      3.71 o 
   0  10   2       15.37       14.65      1.09 o 
   1  10   2        5.58        3.58      0.85 o 
   2  10   2        2.40        3.01      0.71 o 
   3  10   2      232.93      232.23      6.45 o 
   4  10   2      849.98      863.75      9.91 o 
   5  10   2      440.74      438.29      5.51 o 
   6  10   2      235.97      206.07      3.13 o 
   7  10   2      477.11      435.74      6.62 o 
   8  10   2       26.41       29.06      1.77 o 
   9  10   2      529.43      536.84     13.80 o 
  10  10   2      466.27      435.17      8.74 o 
 -10  11   2        9.42       15.04      2.51 o 
  -9  11   2      664.28      678.92     13.09 o 
  -8  11   2      205.22      208.92      4.94 o 
  -7  11   2       19.47       20.81      1.24 o 
  -6  11   2      268.86      266.89      4.46 o 
  -5  11   2       41.39       44.92      1.51 o 
  -4  11   2      717.24      716.43      9.86 o 
  -3  11   2      215.54      205.10      3.60 o 
  -2  11   2       28.51       29.09      1.16 o 
  -1  11   2      106.32      100.73      2.07 o 
   0  11   2        2.95        3.09      0.67 o 
   1  11   2      277.31      241.72      7.23 o 
   2  11   2      123.28      117.24      2.34 o 
   3  11   2      619.73      596.08     13.99 o 
   4  11   2      118.73      114.04      2.34 o 
   5  11   2        9.42        9.96      0.83 o 
   6  11   2      134.10      146.62      3.19 o 
   7  11   2       31.69       31.52      1.61 o 
   8  11   2      695.19      718.13     12.67 o 
   9  11   2      114.12      117.73      3.94 o 
  -9  12   2       42.82       45.85      3.58 o 
  -8  12   2       22.31       28.30      2.87 o 
  -7  12   2       23.00       28.80      2.14 o 
  -6  12   2      312.17      313.95      5.08 o 
  -5  12   2      381.14      374.96      6.42 o 
  -4  12   2      114.80      113.13      2.47 o 
  -3  12   2      408.15      380.57      5.64 o 
  -2  12   2      737.64      680.04      9.23 o 
  -1  12   2      983.69      966.27     12.56 o 
   0  12   2     1010.02     1001.80     13.05 o 
   1  12   2       25.63       19.76      1.09 o 
   2  12   2      463.31      442.48      6.42 o 
   3  12   2        0.33        0.72      0.60 o 
   4  12   2      246.29      235.63      4.81 o 
   5  12   2      270.54      262.37      5.19 o 
   6  12   2       58.32       52.87      2.03 o 
   7  12   2       55.59       57.68      1.86 o 
   8  12   2      163.72      170.45      7.52 o 
   9  12   2        2.70        2.33      1.27 o 
  -9  13   2        4.65        9.31      2.15 o 
  -8  13   2       99.99      107.12      5.02 o 
  -7  13   2      236.99      248.68      5.55 o 
  -6  13   2        5.18        6.35      0.88 o 
  -5  13   2      172.41      179.67      3.44 o 
  -4  13   2      447.86      452.73      8.71 o 
  -3  13   2      160.63      152.35      2.88 o 
  -2  13   2     1002.31      956.58     12.62 o 
  -1  13   2      992.70      981.74     19.50 o 
   0  13   2      162.95      158.45      2.90 o 
   1  13   2     1412.59     1372.53     25.14 o 
   2  13   2      358.56      340.88      7.71 o 
   3  13   2      136.51      122.36      6.63 o 
   4  13   2      945.55      932.98     15.09 o 
   5  13   2       35.38       39.98      1.77 o 
   6  13   2      229.66      214.18      4.68 o 
   7  13   2      292.61      303.18      8.96 o 
   8  13   2       22.50       27.94      2.51 o 
  -8  14   2       89.95       94.22      5.02 o 
  -7  14   2       39.41       45.77      2.14 o 
  -6  14   2      104.24       98.13      3.01 o 
  -5  14   2      203.21      193.56      3.71 o 
  -4  14   2       74.69       79.76      2.13 o 
  -3  14   2       87.21       98.38      2.26 o 
  -2  14   2       87.02       74.97      1.86 o 
  -1  14   2      852.93      844.91     13.70 o 
   1  14   2      768.24      713.80     11.92 o 
   2  14   2      309.11      312.39      6.08 o 
   3  14   2      226.79      232.25      4.94 o 
   4  14   2       36.05       30.81      2.51 o 
   5  14   2      374.79      369.01      7.10 o 
   6  14   2        7.95        6.03      1.12 o 
   7  14   2      108.66      115.72      5.02 o 
   8  14   2       21.84       17.91      2.51 o 
  -7  15   2      101.06      113.88      3.52 o 
  -6  15   2      633.70      665.85     12.37 o 
  -5  15   2       55.07       55.56      2.40 o 
  -4  15   2      212.31      212.38      5.91 o 
  -3  15   2      257.82      230.78      6.81 o 
  -2  15   2        0.54        0.92      0.86 o 
  -1  15   2       79.18       81.89      2.53 o 
   0  15   2        3.37        1.97      0.90 o 
   1  15   2       17.23       10.48      1.12 o 
   2  15   2      105.74       94.61      2.79 o 
   3  15   2      176.81      170.83      6.81 o 
   4  15   2        3.69        4.31      1.01 o 
   5  15   2      347.33      359.51      6.97 o 
   6  15   2      163.45      165.75      4.17 o 
   7  15   2      105.25      102.46      4.66 o 
  -7  16   2       57.25       53.59      2.50 o 
  -6  16   2       23.07       28.05      1.89 o 
  -5  16   2      375.45      394.97     10.75 o 
  -4  16   2      315.14      313.94      8.96 o 
  -3  16   2        5.10        3.94      1.43 o 
  -2  16   2       52.42       51.29      2.03 o 
  -1  16   2        0.03        0.51      0.86 o 
   0  16   2       73.16       74.52      3.22 o 
   1  16   2       26.39       23.48      2.15 o 
   2  16   2        0.09        0.41      0.86 o 
   3  16   2       72.12       75.27      2.53 o 
   4  16   2      374.45      386.39      9.50 o 
   5  16   2       93.43      102.73      3.16 o 
   6  16   2        0.50        0.54      1.01 o 
  -6  17   2        2.36        3.22      1.43 o 
  -5  17   2       56.07       58.03      3.22 o 
  -4  17   2       11.73        7.88      1.79 o 
  -3  17   2        2.57        1.79      1.43 o 
  -2  17   2      281.90      285.97      5.83 o 
  -1  17   2       80.79       82.29      2.65 o 
   0  17   2       17.06       15.76      1.79 o 
   1  17   2      376.38      370.88      7.10 o 
   2  17   2       62.11       66.46      2.53 o 
   3  17   2       71.07       66.31      2.53 o 
   4  17   2       96.67       80.30      7.52 o 
   5  17   2       74.78       80.84      5.02 o 
  -4  18   2      113.20      113.93      4.66 o 
  -3  18   2      265.19      276.64      8.24 o 
  -2  18   2       42.80       45.32      2.03 o 
  -1  18   2       46.58       46.97      2.14 o 
   1  18   2       34.15       35.14      1.89 o 
   2  18   2       50.52       52.23      2.33 o 
   3  18   2      206.69      205.45      4.94 o 
   4  18   2        0.54        1.43      1.43 o 
  -1  19   2        0.06        0.00      1.07 o 
   0  19   2        0.17        0.36      1.79 o 
   1  19   2       18.33       17.58      2.87 o 
   2  19   2       96.08       97.89      3.29 o 
 -12   1   3      295.20      303.89      9.68 o 
 -11   1   3      135.13      140.40      3.17 o 
 -10   1   3       10.72       11.11      0.90 o 
  -9   1   3      314.07      311.02      4.53 o 
  -8   1   3       85.34       78.53      1.69 o 
  -7   1   3       47.83       44.22      1.29 o 
  -6   1   3      822.33      876.59     11.14 o 
  -5   1   3     1297.72     1310.74     14.73 o 
  -4   1   3        5.64        6.56      0.43 o 
  -3   1   3      435.05      425.00      4.45 o 
  -2   1   3      168.50      209.22      2.40 o 
  -1   1   3      316.78      364.71      5.41 o 
   0   1   3     1453.63     1664.54     27.55 o 
   1   1   3      275.80      249.22      4.56 o 
   2   1   3      129.61      134.57      2.79 o 
   3   1   3       21.03       22.39      1.01 o 
   4   1   3     1067.70     1050.33     17.02 o 
   5   1   3      193.02      198.03      4.05 o 
   6   1   3       24.82       17.92      5.55 o 
   7   1   3        2.86        0.96      1.97 o 
   8   1   3       63.72       57.77      2.14 o 
   9   1   3       18.15       16.84      1.52 o 
  10   1   3      294.89      303.99      6.59 o 
  11   1   3      295.44      307.83      9.68 o 
 -12   2   3      117.01      116.44      5.37 o 
 -11   2   3      162.84      169.16      3.87 o 
 -10   2   3       54.62       55.40      3.58 o 
  -9   2   3      174.51      156.53      3.17 o 
  -8   2   3      753.71      730.71     10.87 o 
  -7   2   3      363.26      344.47      4.57 o 
  -6   2   3       51.88       64.31      1.43 o 
  -5   2   3     1138.93     1197.46     13.56 o 
  -4   2   3      779.80      795.46      8.04 o 
  -3   2   3       69.18       72.35      1.11 o 
  -2   2   3       21.53       19.61      0.57 o 
  -1   2   3       26.88       32.08      0.88 o 
   0   2   3      783.72      840.54     13.59 o 
   1   2   3      180.63      199.09      5.73 o 
   2   2   3       59.80       65.56      2.51 o 
   3   2   3     1158.22     1235.08     19.82 o 
   4   2   3      136.19      152.29      4.66 o 
   5   2   3      122.85      125.77      4.30 o 
   6   2   3      683.49      674.80     12.38 o 
   7   2   3      998.21      958.69     15.99 o 
   8   2   3      160.13      143.89      3.67 o 
   9   2   3      299.07      303.70      6.81 o 
  10   2   3       34.93       35.69      2.03 o 
  11   2   3        4.47        2.51      1.79 o 
 -11   3   3        1.41        0.72      0.83 o 
 -10   3   3        0.02        1.15      0.74 o 
  -9   3   3      138.15      146.80      3.03 o 
  -8   3   3        1.73        0.36      0.57 o 
  -7   3   3      138.17      128.85      3.26 o 
  -6   3   3       31.41       35.90      1.11 o 
  -5   3   3     1066.53     1127.34     12.79 o 
  -4   3   3      797.33      817.89      8.23 o 
  -3   3   3      141.41      163.10      1.97 o 
  -2   3   3      671.47      645.87      6.92 o 
  -1   3   3      537.51      526.99      5.35 o 
   0   3   3        1.45        0.59      0.33 o 
   1   3   3      469.51      446.62      6.14 o 
   2   3   3      438.62      467.53      6.49 o 
   4   3   3     1932.11     2049.35     25.96 o 
   5   3   3        5.65        8.19      0.83 o 
   6   3   3      225.37      210.56      4.66 o 
   7   3   3        3.38        5.90      1.61 o 
   8   3   3       85.27       88.15      2.79 o 
   9   3   3       39.65       43.53      2.03 o 
  10   3   3        6.87        7.88      1.27 o 
  11   3   3       16.30       13.97      2.15 o 
 -11   4   3       26.69       27.80      1.97 o 
 -10   4   3        0.15        1.00      0.74 o 
  -9   4   3       84.39       78.13      2.78 o 
  -8   4   3      135.51      127.15      3.30 o 
  -7   4   3       76.67       73.57      1.92 o 
  -6   4   3      885.62      867.97     11.74 o 
  -5   4   3       56.22       56.56      1.51 o 
  -4   4   3     1252.55     1241.19     12.45 o 
  -3   4   3     1440.96     1404.74     12.48 o 
  -1   4   3     4094.51     4152.32     39.50 o 
   0   4   3     3295.96     3272.12     37.47 o 
   1   4   3       36.98       34.12      0.95 o 
   2   4   3     2382.92     2367.68     29.75 o 
   3   4   3     2174.48     2201.76     34.52 o 
   4   4   3      385.69      361.92      5.31 o 
   5   4   3     1104.41     1131.07     14.92 o 
   6   4   3      579.87      560.03     11.87 o 
   7   4   3      216.18      190.11      4.31 o 
   8   4   3       18.53       21.23      1.52 o 
   9   4   3       26.13       24.57      1.63 o 
  10   4   3        6.83        8.04      1.61 o 
  11   4   3       20.00       21.13      2.51 o 
 -11   5   3       91.60       97.63      5.91 o 
 -10   5   3        4.55        6.09      1.12 o 
  -9   5   3       21.11       20.85      1.30 o 
  -8   5   3       22.85       21.50      1.09 o 
  -7   5   3      244.72      251.61      4.20 o 
  -6   5   3      298.99      287.75      4.54 o 
  -5   5   3        7.09        4.50      0.54 o 
  -4   5   3      794.99      783.68     14.36 o 
  -3   5   3       54.61       49.34      0.98 o 
  -2   5   3      704.63      666.68      6.67 o 
  -1   5   3      224.82      208.09      2.42 o 
   0   5   3       39.67       51.12      1.05 o 
   1   5   3     1344.09     1345.11     14.73 o 
   2   5   3      165.78      173.21      2.82 o 
   4   5   3       62.42       52.12      1.45 o 
   5   5   3       26.05       22.86      1.09 o 
   6   5   3      499.32      480.86      7.04 o 
   7   5   3       17.28       20.45      1.27 o 
   8   5   3      107.89      103.18      3.04 o 
   9   5   3        4.08        5.20      1.07 o 
  10   5   3       11.62       11.56      1.52 o 
 -11   6   3      210.87      210.40      5.30 o 
 -10   6   3      673.85      665.63     12.16 o 
  -9   6   3        8.85        8.96      1.27 o 
  -8   6   3      729.67      713.88     10.14 o 
  -6   6   3        0.01       -0.36      0.46 o 
  -5   6   3      477.35      464.99      5.72 o 
  -4   6   3      676.38      668.60      7.78 o 
  -3   6   3       22.03       20.04      0.68 o 
  -2   6   3     1517.45     1543.36     16.66 o 
  -1   6   3        1.68        3.22      0.41 o 
   0   6   3        3.36        6.12      0.47 o 
   1   6   3       28.10       27.65      0.84 o 
   2   6   3       74.81       83.20      1.51 o 
   3   6   3       28.20       26.12      0.93 o 
   4   6   3      770.54      765.25     10.35 o 
   5   6   3       22.21       18.85      1.30 o 
   6   6   3      135.32      129.57      2.69 o 
   7   6   3      675.85      640.24      9.18 o 
   8   6   3        5.85        7.98      0.95 o 
   9   6   3      782.49      744.35     13.31 o 
  10   6   3      324.69      302.08      6.63 o 
 -11   7   3      309.15      301.40      8.42 o 
 -10   7   3       41.58       44.63      2.33 o 
  -9   7   3      291.61      325.05      9.32 o 
  -8   7   3       62.33       59.55     10.39 o 
  -7   7   3      865.22      865.30     14.71 o 
  -6   7   3     1759.60     1787.07     28.59 o 
  -5   7   3      547.46      561.93      7.83 o 
  -4   7   3       54.98       47.30      1.42 o 
  -3   7   3        1.01        1.99      1.31 o 
  -2   7   3      722.11      795.72     10.33 o 
  -1   7   3      312.69      323.32      4.68 o 
   0   7   3      204.59      221.17      3.47 o 
   1   7   3     1031.05     1056.74     11.75 o 
   2   7   3        2.34        1.30      0.39 o 
   3   7   3        9.15        5.52      0.62 o 
   4   7   3       36.74       38.06      1.34 o 
   5   7   3      763.52      763.20      9.01 o 
   6   7   3      558.10      560.59      6.95 o 
   7   7   3        0.19       -0.03      1.11 o 
   8   7   3      307.88      315.44      4.57 o 
   9   7   3       87.93       82.67      2.34 o 
  10   7   3      156.62      148.95      4.17 o 
 -10   8   3       43.53       43.23      2.28 o 
  -9   8   3        0.03       -0.56      0.86 o 
  -8   8   3      208.73      204.51      7.17 o 
  -7   8   3        2.67        2.33      1.01 o 
  -6   8   3      783.30      786.22     15.07 o 
  -5   8   3     1540.06     1557.09     20.02 o 
  -4   8   3       80.48       86.57      1.99 o 
  -3   8   3      802.30      781.78     13.40 o 
  -2   8   3        0.28        2.38      0.65 o 
  -1   8   3     1122.09     1179.86     16.11 o 
   0   8   3     1708.03     1769.34     23.47 o 
   1   8   3      153.11      162.98      2.75 o 
   2   8   3      870.46      890.00     11.67 o 
   3   8   3       28.25       26.82      1.16 o 
   4   8   3      946.21      948.74     10.89 o 
   5   8   3     1312.56     1283.95     14.49 o 
   6   8   3       17.57       17.43      1.03 o 
   7   8   3      161.52      150.62      2.69 o 
   8   8   3       10.10       11.95      0.90 o 
   9   8   3       34.96       32.39      1.65 o 
  10   8   3      249.39      260.42      5.95 o 
 -10   9   3        0.12       -0.54      1.01 o 
  -9   9   3       16.68       17.38      1.79 o 
  -8   9   3      141.40      146.70      3.92 o 
  -7   9   3      413.76      406.57     10.57 o 
  -6   9   3       39.59       45.44      2.33 o 
  -5   9   3     1392.44     1422.13     18.43 o 
  -4   9   3      358.40      340.39      5.29 o 
  -3   9   3      294.49      278.77      5.41 o 
  -2   9   3     1435.32     1347.73     17.12 o 
  -1   9   3      843.03      822.51     13.60 o 
   0   9   3      463.32      412.52      5.93 o 
   1   9   3     1126.31     1095.96     14.15 o 
   2   9   3      938.91      934.29     15.09 o 
   3   9   3     1567.44     1574.74     20.04 o 
   4   9   3     2249.57     2231.13     24.36 o 
   5   9   3       15.75       13.42      0.84 o 
   6   9   3      325.38      316.03      4.43 o 
   7   9   3      202.02      207.56      3.31 o 
   8   9   3        0.11       -0.28      0.66 o 
   9   9   3       62.99       65.81      2.13 o 
 -10  10   3        5.69        6.09      1.79 o 
  -9  10   3        0.01        0.00      1.01 o 
  -8  10   3        2.00        2.33      1.01 o 
  -7  10   3       35.57       36.24      2.03 o 
  -6  10   3       13.03       13.24      1.03 o 
  -5  10   3        7.12        9.33      1.27 o 
  -4  10   3      202.42      199.33      4.48 o 
  -3  10   3      729.79      717.34     12.03 o 
  -2  10   3        1.97        1.07      0.62 o 
  -1  10   3      301.38      284.37      4.34 o 
   0  10   3      625.34      607.20     10.98 o 
   1  10   3       62.71       60.92      1.65 o 
   2  10   3     1216.62     1172.98     18.77 o 
   3  10   3      259.42      261.80      4.20 o 
   4  10   3       86.24       88.86      2.53 o 
   5  10   3      411.71      418.42      6.34 o 
   6  10   3      139.31      138.50      2.51 o 
   7  10   3        3.14        3.86      0.72 o 
   8  10   3        2.00        1.67      0.83 o 
   9  10   3        7.89       13.54      1.63 o 
  -9  11   3      117.03      120.97      3.77 o 
  -8  11   3       40.66       43.80      2.14 o 
  -7  11   3        9.24        7.59      1.27 o 
  -6  11   3      377.27      384.48     11.35 o 
  -5  11   3      189.25      190.10      3.50 o 
  -4  11   3       51.86       56.18      2.14 o 
  -3  11   3      638.97      620.33     10.62 o 
  -2  11   3       49.37       47.26      1.42 o 
  -1  11   3       73.70       72.04      1.78 o 
   0  11   3        1.17        1.31      0.62 o 
   1  11   3      621.27      591.83     13.28 o 
   2  11   3      486.76      460.95     18.88 o 
   3  11   3        3.26        2.57      0.67 o 
   4  11   3      364.07      358.03      6.71 o 
   5  11   3       10.55       12.60      1.03 o 
   6  11   3       26.04       24.53      1.31 o 
   7  11   3       20.03       19.86      1.79 o 
   8  11   3       99.78      103.10      2.67 o 
   9  11   3       10.77       12.38      1.52 o 
  -9  12   3        0.12        0.08      1.12 o 
  -8  12   3       97.60      103.77      6.81 o 
  -7  12   3      157.85      166.01      5.37 o 
  -6  12   3        1.03        0.42      0.67 o 
  -5  12   3      177.95      175.88      4.55 o 
  -4  12   3     1357.25     1333.30     21.40 o 
  -3  12   3      696.44      664.84     18.83 o 
  -2  12   3      155.93      144.13      2.72 o 
  -1  12   3       24.84       25.02      1.17 o 
   0  12   3        0.80        0.96      0.62 o 
   1  12   3      327.51      315.44      4.89 o 
   2  12   3     1316.96     1296.04     16.85 o 
   3  12   3      578.42      573.86      8.14 o 
   4  12   3      248.30      237.08      5.38 o 
   5  12   3       61.05       66.90      2.40 o 
   6  12   3      177.75      179.04      4.31 o 
   7  12   3       39.17       34.35      1.89 o 
   8  12   3        4.99        6.45      1.79 o 
  -8  13   3        6.24        6.94      1.38 o 
  -7  13   3        3.71        3.38      1.12 o 
  -6  13   3        0.01        0.57      0.74 o 
  -5  13   3       11.33       13.39      1.03 o 
  -4  13   3      137.28      137.01      3.67 o 
  -3  13   3      307.07      316.31      6.32 o 
  -2  13   3        1.89        0.68      0.74 o 
  -1  13   3       26.72       21.76      1.16 o 
   0  13   3       93.13       80.44      2.07 o 
   1  13   3      101.02      109.15      2.48 o 
   2  13   3       61.59       68.24      1.86 o 
   3  13   3        0.06       -0.18      0.90 o 
   5  13   3        0.48        0.36      1.01 o 
   6  13   3       29.13       28.66      1.77 o 
   7  13   3        0.72        0.90      1.01 o 
  -8  14   3       50.94       58.39      3.94 o 
  -7  14   3      167.50      174.63      4.68 o 
  -6  14   3       33.97       35.56      1.58 o 
  -5  14   3       58.75       60.92      2.36 o 
  -4  14   3      560.44      572.12     13.45 o 
  -3  14   3      165.41      168.14      4.03 o 
  -2  14   3        4.75        4.12      1.05 o 
  -1  14   3      115.83      121.07      2.61 o 
   0  14   3        0.93        2.15      0.74 o 
   1  14   3       27.19       22.49      2.51 o 
   2  14   3      128.11      132.56      4.84 o 
   3  14   3      231.09      226.03      4.94 o 
   4  14   3        1.92        1.97      1.01 o 
   5  14   3        9.73       10.93      1.27 o 
   6  14   3      134.77      133.53      7.17 o 
   7  14   3       58.02       62.39      2.65 o 
  -7  15   3        3.39        7.16      2.15 o 
  -6  15   3      243.44      254.62      4.68 o 
  -5  15   3        3.01        2.27      0.90 o 
  -4  15   3        2.11        2.33      1.01 o 
  -3  15   3       21.26       20.42      1.52 o 
  -2  15   3       59.04       56.60      2.28 o 
  -1  15   3        6.44        8.93      1.97 o 
   0  15   3       42.72       37.67      1.77 o 
   1  15   3       11.81        8.60      3.76 o 
   2  15   3        0.33        1.02      0.86 o 
   3  15   3       48.66       49.44      2.03 o 
   4  15   3        1.07        0.72      1.07 o 
   5  15   3      108.68      116.29      3.41 o 
   6  15   3       26.81       28.02      2.69 o 
  -6  16   3      152.63      152.42      4.28 o 
  -5  16   3      100.50       96.44      3.06 o 
  -4  16   3        4.05        4.14      1.12 o 
  -3  16   3      414.22      428.69     11.47 o 
  -2  16   3        0.05       -1.07      1.07 o 
  -1  16   3      233.61      241.88      5.07 o 
   0  16   3      303.43      309.04      6.20 o 
   1  16   3        1.20       -0.36      0.76 o 
   2  16   3      167.05      178.26      4.31 o 
   3  16   3       88.67       93.20      3.04 o 
   4  16   3      150.73      138.85      3.80 o 
   5  16   3       31.38       24.49      1.79 o 
  -5  17   3      424.48      430.11     11.47 o 
  -4  17   3      261.18      274.13      8.24 o 
  -3  17   3       53.79       62.69      3.58 o 
  -2  17   3      793.72      788.28     19.01 o 
  -1  17   3      292.58      298.99      6.20 o 
   0  17   3      285.90      285.55      5.95 o 
   1  17   3     1023.52     1066.23     24.75 o 
   2  17   3       37.78       41.99      2.03 o 
   3  17   3      414.32      420.38     11.11 o 
   4  17   3      630.22      634.66     11.41 o 
  -3  18   3      244.42      249.40      7.88 o 
  -2  18   3       63.89       70.93      3.94 o 
  -1  18   3      282.85      285.10      6.08 o 
   0  18   3      330.18      331.93      6.84 o 
   1  18   3        8.54        8.47      2.51 o 
   2  18   3      398.23      422.86     15.95 o 
 -11   0   4       16.78       12.54      2.15 o 
 -10   0   4       27.15       22.21      1.63 o 
  -9   0   4       28.66       27.94      1.63 o 
  -8   0   4        8.79        9.37      1.01 o 
  -7   0   4      437.68      424.25      7.86 o 
  -6   0   4      684.72      713.74     17.76 o 
  -5   0   4      385.13      402.61     13.98 o 
  -4   0   4       73.22       67.72      2.03 o 
  -3   0   4     1695.98     1629.97     20.46 o 
  -2   0   4     3216.55     3376.46     51.99 o 
  -1   0   4    16037.02    17111.76    370.98 o 
   0   0   4     7896.99     8289.04    180.55 o 
   1   0   4      126.95      117.53      3.94 o 
   2   0   4     1207.10     1133.72     25.87 o 
   3   0   4      401.44      376.84      9.68 o 
   4   0   4     1049.48     1085.42     25.13 o 
   5   0   4     1431.14     1495.64     34.13 o 
   6   0   4     1097.67     1083.69     25.49 o 
   7   0   4      342.65      344.09      9.68 o 
   8   0   4      610.78      612.43     15.78 o 
   9   0   4        0.57       -1.07      1.07 o 
  10   0   4        7.54        9.31      2.15 o 
 -11   1   4       40.66       40.09      1.72 o 
 -10   1   4       58.98       54.49      1.86 o 
  -9   1   4       33.69       32.01      1.25 o 
  -8   1   4      106.74      107.02      2.10 o 
  -7   1   4      348.49      359.58      4.88 o 
  -6   1   4      176.84      166.84      2.69 o 
  -5   1   4      629.51      624.85      7.81 o 
  -4   1   4      340.75      328.28      5.90 o 
  -3   1   4       32.23       36.13      1.19 o 
  -2   1   4     2316.54     2306.32     25.32 o 
  -1   1   4     1135.38     1135.88     14.86 o 
   0   1   4      280.31      271.43      5.07 o 
   1   1   4     1196.52     1171.61     26.95 o 
   2   1   4      103.99      101.58      2.53 o 
   3   1   4      878.38      898.49     14.85 o 
   4   1   4      708.41      733.25     12.43 o 
   5   1   4      122.83      121.17      3.04 o 
   6   1   4      780.81      761.38     13.19 o 
   7   1   4        3.23        2.51      1.01 o 
   8   1   4      165.06      159.28      4.05 o 
  10   1   4       40.98       41.91      3.22 o 
 -11   2   4      183.89      184.03      6.96 o 
 -10   2   4      317.16      317.05      8.22 o 
  -9   2   4        0.99        0.39      0.74 o 
  -8   2   4      923.99      921.02     12.77 o 
  -7   2   4      371.64      367.06      4.88 o 
  -6   2   4      182.21      182.79      2.86 o 
  -5   2   4      633.14      597.89      7.22 o 
  -4   2   4       67.59       59.30      1.29 o 
  -3   2   4       78.70       71.85      1.18 o 
  -2   2   4      716.12      722.87      8.24 o 
  -1   2   4     1049.21     1145.61     16.11 o 
   0   2   4        0.69        1.29      0.72 o 
   1   2   4      126.97      142.75      5.02 o 
   2   2   4      181.07      178.47      5.02 o 
   3   2   4       20.04       19.40      1.12 o 
   4   2   4      607.69      631.87     10.91 o 
   5   2   4       10.49       10.24      1.01 o 
   6   2   4      785.72      752.97     15.78 o 
   7   2   4      267.86      256.60      7.88 o 
   9   2   4      365.66      362.17      7.60 o 
  10   2   4      143.36      141.42      4.05 o 
 -11   3   4      228.03      220.01      7.88 o 
 -10   3   4        0.40        1.67      0.83 o 
  -9   3   4      458.43      466.75     11.74 o 
  -8   3   4      359.02      358.98      5.79 o 
  -7   3   4      283.12      270.89      4.54 o 
  -6   3   4      714.26      739.23     10.21 o 
  -5   3   4      199.26      201.44      3.14 o 
  -4   3   4      235.33      217.23      3.04 o 
  -3   3   4       81.20       76.42      1.23 o 
  -2   3   4       95.70       92.03      1.50 o 
  -1   3   4       18.63       14.69      0.61 o 
   0   3   4        2.56        2.12      0.60 o 
   1   3   4      133.47      132.85      2.91 o 
   2   3   4        2.54        2.55      2.51 o 
   3   3   4      271.39      249.31      7.53 o 
   4   3   4       46.82       42.58      1.63 o 
   5   3   4      142.69      134.72      4.66 o 
   6   3   4       70.75       69.44      9.67 o 
   7   3   4       81.14       81.23      2.69 o 
   8   3   4       80.65       77.24      2.53 o 
   9   3   4        0.02       -0.54      1.01 o 
  10   3   4      173.99      171.70      4.56 o 
 -11   4   4       43.90       39.72      1.72 o 
 -10   4   4       61.43       62.84      2.40 o 
  -9   4   4        2.68        2.63      0.83 o 
  -8   4   4       18.57       16.81      1.09 o 
  -7   4   4        0.00        0.36      0.62 o 
  -6   4   4      145.79      143.79      2.88 o 
  -5   4   4      314.17      310.28      4.82 o 
  -4   4   4        0.17        0.72      0.42 o 
  -3   4   4       98.43       94.68      1.50 o 
  -2   4   4      116.21      109.56      1.68 o 
  -1   4   4      426.90      419.50      4.45 o 
   1   4   4        0.69        0.72      0.46 o 
   2   4   4        1.19        0.67      0.66 o 
   3   4   4      335.06      363.68      6.59 o 
   4   4   4        7.56        5.17      0.88 o 
   5   4   4      543.37      525.18      9.38 o 
   6   4   4       34.84       35.69      1.77 o 
   7   4   4        1.65        0.82      0.86 o 
   8   4   4       14.98       14.43      1.38 o 
   9   4   4       86.66       81.32      2.79 o 
  10   4   4      103.75      105.73      4.84 o 
 -11   5   4       17.85       21.57      1.51 o 
 -10   5   4       10.35       14.35      1.24 o 
  -9   5   4      250.82      274.34      7.88 o 
  -8   5   4      639.71      640.84     11.52 o 
  -7   5   4      112.81      104.29      3.46 o 
  -6   5   4      159.19      156.50      3.09 o 
  -5   5   4        3.09        3.08      0.73 o 
  -4   5   4        1.01        0.36      0.67 o 
  -3   5   4      632.35      609.67      8.19 o 
  -2   5   4     1479.81     1427.79     17.57 o 
  -1   5   4      296.53      303.11      3.84 o 
   0   5   4      653.32      639.80      7.43 o 
   1   5   4     1101.49     1100.84     12.29 o 
   2   5   4      302.49      328.52      4.96 o 
   3   5   4       98.38       84.79      1.99 o 
   4   5   4      272.33      251.84      6.45 o 
   5   5   4        4.01        5.42      0.83 o 
   6   5   4      494.98      480.03     12.55 o 
   7   5   4      324.27      322.95      6.59 o 
   8   5   4       24.47       22.57      1.52 o 
   9   5   4       18.55       19.62      1.63 o 
  10   5   4       27.39       27.96      2.33 o 
 -10   6   4       22.21       23.17      1.77 o 
  -9   6   4       38.13       38.76      1.58 o 
  -8   6   4       20.83       21.11      1.24 o 
  -7   6   4       17.82       16.86      2.02 o 
  -6   6   4       13.86       11.91      1.12 o 
  -5   6   4      208.70      221.51      4.32 o 
  -4   6   4      459.18      454.88      6.32 o 
  -3   6   4      132.34      141.31      3.26 o 
  -2   6   4      210.86      218.71      5.01 o 
  -1   6   4     1124.66     1143.11     14.63 o 
   0   6   4      472.25      456.69      6.40 o 
   1   6   4       99.79      101.45      1.78 o 
   2   6   4      463.42      470.82      5.82 o 
   3   6   4      478.37      503.58      7.24 o 
   5   6   4      163.83      180.02      3.37 o 
   6   6   4      185.77      182.59      3.84 o 
   7   6   4        3.64        4.35      1.01 o 
   8   6   4      108.32       99.61      3.04 o 
   9   6   4       40.77       40.57      2.14 o 
 -10   7   4        2.96        2.15      1.12 o 
  -9   7   4       51.11       56.73      2.40 o 
  -8   7   4       16.65       17.41      1.16 o 
  -7   7   4       48.96       51.04      4.69 o 
  -6   7   4      264.69      268.67      5.44 o 
  -5   7   4        0.18       -0.18      0.46 o 
  -4   7   4        0.62        1.86      0.67 o 
  -3   7   4       57.76       55.68      1.89 o 
  -2   7   4      149.24      146.96      2.60 o 
  -1   7   4       64.67       62.03      2.12 o 
   0   7   4      392.32      376.50      7.96 o 
   1   7   4       68.04       68.26      1.72 o 
   2   7   4      118.67      118.16      2.04 o 
   3   7   4       89.88       81.59      5.01 o 
   4   7   4      297.35      303.87      5.05 o 
   5   7   4       41.76       39.64      1.51 o 
   6   7   4        0.32       -0.04      0.74 o 
   7   7   4       89.44       92.87      2.41 o 
   8   7   4        9.59        9.14      1.27 o 
   9   7   4        4.02        1.43      1.01 o 
 -10   8   4       38.55       43.90      2.28 o 
  -9   8   4        3.89        3.70      1.12 o 
  -7   8   4       41.63       41.05      2.51 o 
  -6   8   4       11.21       11.67      1.27 o 
  -5   8   4       70.27       72.92      2.53 o 
  -4   8   4      651.13      637.95     17.70 o 
  -3   8   4      590.87      601.54     10.21 o 
  -2   8   4       76.95       76.27      1.84 o 
  -1   8   4     1861.14     1893.00     23.77 o 
   0   8   4      513.80      501.01      7.02 o 
   1   8   4      141.88      140.79      2.75 o 
   2   8   4     1181.66     1175.56     24.65 o 
   3   8   4      105.17      107.13      4.30 o 
   4   8   4       45.73       49.70      1.38 o 
   5   8   4      576.80      566.57      7.12 o 
   6   8   4      254.03      248.56      3.81 o 
   7   8   4        6.83        7.71      0.84 o 
   8   8   4       88.55       91.16      2.15 o 
   9   8   4      104.07      108.05      2.82 o 
 -10   9   4        8.03        8.96      2.15 o 
  -9   9   4        3.07        4.62      1.79 o 
  -8   9   4       80.41       82.94      3.94 o 
  -7   9   4      628.15      675.54     13.09 o 
  -6   9   4      359.83      356.64     14.34 o 
  -5   9   4       26.23       29.80      1.77 o 
  -4   9   4      173.97      165.57      5.55 o 
  -3   9   4       74.58       81.72      2.40 o 
  -2   9   4      269.64      258.22      4.11 o 
  -1   9   4      195.77      197.60      3.43 o 
   0   9   4      180.84      175.02      4.19 o 
   1   9   4      500.88      492.35      7.09 o 
   2   9   4       96.01       99.50      2.28 o 
   3   9   4       14.56       14.69      1.27 o 
   4   9   4       28.46       30.11      1.37 o 
   5   9   4      672.92      652.94     13.08 o 
   6   9   4      268.82      249.16      3.85 o 
   7   9   4       30.32       31.24      1.33 o 
   8   9   4       22.34       21.25      1.18 o 
   9   9   4       26.21       27.49      1.43 o 
  -9  10   4        0.62        0.24      1.12 o 
  -8  10   4      459.36      450.60     12.90 o 
  -7  10   4      242.64      233.04      8.06 o 
  -6  10   4      219.51      219.37      7.35 o 
  -5  10   4      280.38      273.51      4.58 o 
  -4  10   4       58.41       60.54      2.14 o 
  -3  10   4      117.52      117.58      3.94 o 
  -2  10   4      212.18      196.11      4.84 o 
  -1  10   4      146.87      147.27      2.81 o 
   0  10   4       13.20       13.98      0.95 o 
   1  10   4       15.37       17.50      1.03 o 
   2  10   4      153.43      147.02      2.96 o 
   3  10   4        1.94        1.74      0.69 o 
   4  10   4      904.91      909.70     12.48 o 
   5  10   4       28.44       32.23      2.33 o 
   6  10   4      244.96      232.38      4.27 o 
   7  10   4      119.80      123.95      2.96 o 
   8  10   4      124.10      131.02      3.23 o 
  -9  11   4      451.96      519.02     14.34 o 
  -8  11   4       67.46       74.62      2.90 o 
  -7  11   4       89.75       95.03      4.84 o 
  -6  11   4      349.44      359.51     13.08 o 
  -5  11   4       32.58       32.04      1.42 o 
  -4  11   4      339.52      333.54      6.53 o 
  -3  11   4      149.50      142.06      5.02 o 
  -2  11   4       87.82       85.90      2.65 o 
  -1  11   4       80.34       78.59      2.31 o 
   0  11   4        5.59        5.24      0.83 o 
   1  11   4       81.96       73.22      1.92 o 
   2  11   4      275.98      264.33      4.41 o 
   3  11   4      297.76      291.21      5.95 o 
   4  11   4      102.60      107.27      2.55 o 
   5  11   4       11.57       10.95      1.03 o 
   6  11   4       92.88       90.50      2.41 o 
   7  11   4      201.35      206.12      4.06 o 
   8  11   4      337.14      362.53      7.59 o 
  -8  12   4       30.79       37.52      2.14 o 
  -7  12   4        8.75        8.68      1.38 o 
  -6  12   4      164.59      166.14      4.43 o 
  -5  12   4      400.58      396.47      6.25 o 
  -4  12   4        5.30        5.25      1.01 o 
  -3  12   4      676.10      660.04     11.63 o 
  -2  12   4       30.78       25.86      1.63 o 
  -1  12   4      831.70      802.62     10.95 o 
   0  12   4      380.89      378.37      5.79 o 
   1  12   4      184.77      171.67      3.37 o 
   2  12   4       46.04       43.92      1.65 o 
   3  12   4        6.49        6.35      0.83 o 
   4  12   4      187.42      176.09      3.52 o 
   5  12   4      130.34      125.23      3.55 o 
   6  12   4       21.39       19.78      1.30 o 
   7  12   4      117.60      119.62      3.67 o 
  -8  13   4       58.16       69.86      3.94 o 
  -7  13   4       72.32       73.19      2.90 o 
  -6  13   4       23.05       22.95      1.77 o 
  -5  13   4      133.18      136.11      3.45 o 
  -4  13   4       51.34       53.05      3.94 o 
  -3  13   4      170.14      160.21      4.03 o 
  -2  13   4     1187.59     1163.48     19.13 o 
  -1  13   4      172.69      166.59      3.22 o 
   0  13   4      241.59      232.66      4.06 o 
   1  13   4      959.22      919.12     12.48 o 
   2  13   4       71.34       73.79      2.07 o 
   3  13   4      569.39      563.75      8.27 o 
   4  13   4      334.42      334.87      5.52 o 
   5  13   4        0.52       -0.31      0.86 o 
   6  13   4      366.88      373.37      7.59 o 
   7  13   4      135.44      140.80      5.37 o 
  -7  14   4        7.78        9.11      1.63 o 
  -6  14   4       83.40       85.70      3.16 o 
  -5  14   4       78.08       76.99      2.26 o 
  -4  14   4      105.55      108.91      3.26 o 
  -3  14   4        6.01        5.17      1.25 o 
  -2  14   4       59.05       59.69      2.69 o 
  -1  14   4      555.90      545.47      7.98 o 
   0  14   4      937.32      911.88     12.48 o 
   1  14   4       33.71       32.47      1.45 o 
   2  14   4      317.29      305.69     12.08 o 
   3  14   4      100.73      103.75      3.16 o 
   4  14   4      128.09      124.17      3.55 o 
   6  14   4       37.05       37.22      2.14 o 
  -6  15   4      275.29      285.82     11.83 o 
  -5  15   4        3.23        2.66      0.88 o 
  -4  15   4      330.93      323.21      6.68 o 
  -3  15   4       58.89       55.50      4.30 o 
  -2  15   4       44.38       48.21      2.33 o 
  -1  15   4       69.82       70.22      2.53 o 
   0  15   4       51.78       45.52      1.72 o 
   1  15   4       33.53       27.96      1.77 o 
   2  15   4       35.25       26.78      6.45 o 
   3  15   4      125.88      127.20      3.55 o 
   4  15   4       35.58       39.92      2.14 o 
   5  15   4      156.35      145.22      8.24 o 
  -5  16   4      321.57      317.41      5.62 o 
  -4  16   4       92.90       95.24      5.02 o 
  -3  16   4       39.38       38.56      2.15 o 
  -2  16   4       58.20       56.91      2.40 o 
  -1  16   4       22.08       24.00      2.51 o 
   0  16   4       10.69       12.82      1.38 o 
   1  16   4        4.13        3.04      1.01 o 
   2  16   4        0.91        1.54      0.86 o 
   3  16   4      123.09      120.96      5.37 o 
   4  16   4      136.11      142.24      4.05 o 
  -4  17   4        6.67        5.38      1.79 o 
  -3  17   4       38.52       40.12      2.87 o 
  -2  17   4      121.83      119.66      5.02 o 
  -1  17   4       44.90       45.50      3.22 o 
   0  17   4      139.39      143.21      3.92 o 
   1  17   4      207.70      212.38      5.07 o 
   2  17   4        1.25       -0.46      0.86 o 
 -10   1   5      135.80      150.58      3.37 o 
  -9   1   5      137.81      147.39      3.17 o 
  -8   1   5       43.74       43.59      1.65 o 
  -7   1   5      301.73      311.91      4.39 o 
  -6   1   5      617.44      628.88      8.95 o 
  -5   1   5      402.72      384.86      5.12 o 
  -4   1   5      251.82      243.47      3.49 o 
  -3   1   5       37.94       30.83      1.02 o 
  -2   1   5       81.64       91.83      1.69 o 
  -1   1   5       55.06       57.49      1.58 o 
   0   1   5       15.11       20.25      1.27 o 
   1   1   5      186.92      185.89      4.05 o 
   2   1   5       20.39       24.21      1.38 o 
   3   1   5      165.43      172.06      3.92 o 
   4   1   5      365.42      370.69      7.10 o 
   5   1   5       21.68       23.31      1.52 o 
   6   1   5       62.05       66.11      2.28 o 
   7   1   5       10.78       10.95      1.27 o 
   8   1   5       98.06       96.83      3.16 o 
   9   1   5       21.50       23.29      1.77 o 
 -10   2   5        5.23        6.84      1.03 o 
  -9   2   5      249.24      243.41      4.47 o 
  -8   2   5      402.05      403.16      6.41 o 
  -7   2   5       61.81       60.30      2.09 o 
  -6   2   5      134.00      142.51      2.88 o 
  -5   2   5      907.82      889.61     10.49 o 
  -4   2   5       87.21       86.46      1.74 o 
  -3   2   5       10.15        9.26      0.72 o 
  -2   2   5      214.84      202.83      2.81 o 
  -1   2   5      226.40      228.85      4.52 o 
   0   2   5      215.49      223.38      4.68 o 
   1   2   5       34.97       38.03      1.52 o 
   2   2   5      154.55      155.89      3.67 o 
   3   2   5      172.47      179.11      4.18 o 
   4   2   5       41.80       46.06      1.89 o 
   5   2   5        1.31        0.36      0.76 o 
   6   2   5      853.80      841.89     14.58 o 
   7   2   5      338.34      331.54      6.84 o 
   8   2   5        1.57        1.61      1.01 o 
   9   2   5      113.36      115.18      3.55 o 
 -10   3   5       19.30       19.98      1.37 o 
  -9   3   5       19.18       19.05      1.30 o 
  -8   3   5        0.01       -0.49      0.67 o 
  -7   3   5       95.86       92.77      2.26 o 
  -6   3   5      209.15      215.89      3.92 o 
  -5   3   5      331.59      335.24      5.22 o 
  -4   3   5      151.30      144.94      2.79 o 
  -3   3   5      189.31      186.95      2.81 o 
  -2   3   5      555.67      524.73      6.31 o 
  -1   3   5      184.14      184.75      4.03 o 
   0   3   5       15.66       12.68      1.12 o 
   1   3   5      654.58      667.81     11.54 o 
   2   3   5       49.85       54.61      1.89 o 
   3   3   5     1938.40     2053.12     32.80 o 
   4   3   5      459.82      492.35      9.00 o 
   5   3   5       30.23       28.51      1.52 o 
   6   3   5       42.32       43.89      2.03 o 
   7   3   5        5.25        6.05      1.01 o 
   9   3   5       16.89       17.09      1.63 o 
 -10   4   5       49.24       52.56      1.92 o 
  -9   4   5       56.78       48.23      1.84 o 
  -8   4   5       48.66       46.70      1.72 o 
  -7   4   5       99.70       98.97      2.94 o 
  -6   4   5      320.82      314.48      5.08 o 
  -5   4   5       10.87       12.37      0.88 o 
  -4   4   5      849.42      817.93     11.17 o 
  -3   4   5      244.65      231.41      3.84 o 
  -2   4   5      420.28      410.72      7.30 o 
  -1   4   5     1668.81     1660.66     21.35 o 
   0   4   5      701.43      666.53     11.41 o 
   1   4   5      389.52      343.15     16.85 o 
   2   4   5     1726.51     1765.47     39.90 o 
   3   4   5      288.77      309.83      6.07 o 
   4   4   5      505.20      503.25      9.12 o 
   5   4   5      763.19      706.56     44.30 o 
   6   4   5      344.67      322.93      9.32 o 
   7   4   5        9.26        5.92      1.01 o 
   8   4   5       69.76       70.95      2.79 o 
   9   4   5        5.42        4.66      1.27 o 
 -10   5   5       17.85       17.66      1.37 o 
  -9   5   5       20.63       21.87      1.60 o 
  -8   5   5       37.97       41.48      1.63 o 
  -7   5   5      154.20      155.92      3.24 o 
  -6   5   5      147.29      139.28      2.88 o 
  -5   5   5      158.98      154.23      4.34 o 
  -4   5   5      243.23      241.42      5.19 o 
  -3   5   5        0.45        0.18      0.76 o 
  -2   5   5      578.76      552.41      9.45 o 
  -1   5   5      192.55      185.15      4.03 o 
   1   5   5      193.58      189.72      4.03 o 
   2   5   5       14.25       14.64      1.12 o 
   3   5   5       72.69       61.48      4.12 o 
   5   5   5       85.06       80.22      2.65 o 
   6   5   5      173.65      176.83      4.31 o 
   7   5   5        5.83        3.97      1.01 o 
   8   5   5       56.65       59.57      2.53 o 
   9   5   5        2.64        0.88      1.12 o 
 -10   6   5      162.34      164.06      4.54 o 
  -9   6   5      120.74      116.17      2.88 o 
  -8   6   5      520.43      526.25      8.13 o 
  -7   6   5      310.81      317.29      8.39 o 
  -6   6   5       22.84       25.74      1.63 o 
  -5   6   5      494.67      491.41      9.25 o 
  -4   6   5      242.00      234.31      5.19 o 
  -3   6   5      601.43      590.14     10.11 o 
  -1   6   5       20.52       22.78      1.09 o 
   0   6   5       57.88       54.62      1.58 o 
   1   6   5        0.53       -0.24      0.62 o 
   2   6   5        6.25        7.67      0.83 o 
   3   6   5       73.59       74.84      1.90 o 
   4   6   5      271.10      264.83      4.54 o 
   5   6   5        0.55        0.18      0.90 o 
   6   6   5      170.71      168.08      4.17 o 
   7   6   5      223.75      215.74      5.07 o 
   8   6   5      138.53      137.37      3.92 o 
  -9   7   5      255.22      266.38      6.07 o 
  -8   7   5       26.09       21.96      3.94 o 
  -7   7   5      844.18      886.31     15.60 o 
  -6   7   5     1282.20     1300.62     21.83 o 
  -5   7   5       53.85       53.17      2.87 o 
  -3   7   5        0.55        1.25      0.76 o 
  -2   7   5      373.93      384.24      7.04 o 
  -1   7   5       63.27       61.14      1.72 o 
   0   7   5      246.71      240.89      4.32 o 
   1   7   5      124.20      120.15      3.43 o 
   2   7   5        0.80        1.07      0.62 o 
   3   7   5       33.43       31.61      1.45 o 
   4   7   5       56.96       54.61      1.56 o 
   5   7   5      337.25      339.33     15.41 o 
   6   7   5      253.75      245.53      5.44 o 
   7   7   5       31.44       33.43      1.89 o 
   8   7   5      217.43      220.82      5.32 o 
  -9   8   5        4.01        3.94      1.27 o 
  -8   8   5      148.95      143.45      4.17 o 
  -7   8   5       58.64       59.11      3.58 o 
  -6   8   5      785.23      755.01     19.01 o 
  -5   8   5      257.24      242.88      5.57 o 
  -4   8   5      256.23      260.09      8.24 o 
  -3   8   5      294.52      274.99      8.96 o 
  -2   8   5       33.14       37.96      3.58 o 
  -1   8   5     1023.45     1037.32     14.96 o 
   0   8   5      754.63      751.33     18.39 o 
   1   8   5        7.03        9.68      0.83 o 
   2   8   5      284.90      281.15      4.75 o 
   3   8   5       79.21       76.67      2.53 o 
   5   8   5      514.48      507.29     13.62 o 
   6   8   5       11.54        9.42      1.09 o 
   7   8   5       55.11       57.08      1.99 o 
   8   8   5        9.36        8.85      1.16 o 
  -9   9   5       48.25       49.31     10.75 o 
  -7   9   5       87.40       77.99      3.04 o 
  -5   9   5      501.47      475.03     13.26 o 
  -4   9   5       66.90       65.72      2.24 o 
  -3   9   5      545.54      540.83      9.59 o 
  -2   9   5      828.26      780.17     13.13 o 
  -1   9   5      168.19      169.59      3.22 o 
   0   9   5      409.47      388.95      5.92 o 
   1   9   5     1227.32     1180.91     15.59 o 
   2   9   5        0.15        0.72      0.67 o 
   3   9   5     1749.04     1762.03     27.31 o 
   4   9   5      556.96      571.35     12.19 o 
   5   9   5       79.78       77.84      2.28 o 
   6   9   5      218.00      233.26      4.48 o 
   7   9   5       37.72       37.76      1.78 o 
   8   9   5       21.65       20.42      1.89 o 
  -8  10   5        2.27        3.22      1.27 o 
  -7  10   5        4.50        3.58      1.27 o 
  -6  10   5        0.38        0.36      1.01 o 
  -5  10   5       14.30       11.41      1.38 o 
  -4  10   5      200.38      188.28      6.09 o 
  -3  10   5      160.38      153.18      3.78 o 
  -2  10   5        0.09       -0.36      0.76 o 
  -1  10   5      432.00      403.96      7.70 o 
   0  10   5       29.59       32.26      1.43 o 
   1  10   5      186.72      181.78      3.40 o 
   2  10   5      672.86      656.40      9.38 o 
   3  10   5      168.52      168.59      4.17 o 
   4  10   5       20.17       20.09      3.22 o 
   5  10   5      275.07      277.47      4.89 o 
   6  10   5       43.16       41.46      1.86 o 
   7  10   5       18.16       22.49      1.58 o 
  -8  11   5       27.46       28.12      2.03 o 
  -7  11   5       23.57       29.02      3.22 o 
  -6  11   5      280.71      280.56     10.93 o 
  -5  11   5       31.27       29.13      1.89 o 
  -4  11   5      212.06      203.67      7.88 o 
  -3  11   5      145.46      138.52      3.52 o 
  -2  11   5        1.63        2.51      1.07 o 
  -1  11   5       51.25       49.94      2.14 o 
   0  11   5      115.42      114.11      2.55 o 
   1  11   5      431.53      424.64      6.55 o 
   2  11   5      134.79      136.98      2.96 o 
   3  11   5      242.54      231.89      5.19 o 
   4  11   5       16.01       15.41      1.52 o 
   5  11   5        2.46        2.00      0.88 o 
   6  11   5       20.05       21.29      1.51 o 
   7  11   5       23.41       24.93      2.03 o 
  -7  12   5       54.04       52.96      2.65 o 
  -6  12   5       25.03       28.30      2.03 o 
  -5  12   5      334.72      332.40     16.67 o 
  -4  12   5      853.51      824.98     14.14 o 
  -3  12   5      199.99      194.48      4.64 o 
  -2  12   5       13.69       10.95      1.27 o 
  -1  12   5       21.57       23.28      1.52 o 
   0  12   5       32.78       32.77      1.45 o 
   1  12   5      553.13      544.31      8.06 o 
   2  12   5      550.77      557.61      8.34 o 
   3  12   5      299.29      298.07      8.96 o 
   4  12   5       21.70       18.19      1.30 o 
   5  12   5      173.17      177.62      3.79 o 
   6  12   5       28.23       27.57      1.65 o 
  -7  13   5        0.41        0.72      1.79 o 
  -6  13   5        0.06        1.25      1.27 o 
  -5  13   5        1.78        2.07      1.12 o 
  -4  13   5      263.85      268.08      5.92 o 
  -3  13   5       41.33       39.62      2.14 o 
  -2  13   5       17.76       16.25      1.52 o 
  -1  13   5        9.09        9.33      1.27 o 
   0  13   5        1.02        1.31      0.83 o 
   1  13   5       47.11       52.43      1.86 o 
   2  13   5        0.85        1.91      0.83 o 
   3  13   5       32.31       32.99      1.97 o 
   4  13   5       33.68       33.58      1.78 o 
   5  13   5       29.05       29.72      1.65 o 
  -6  14   5        0.98       -0.36      1.12 o 
  -5  14   5      212.66      214.93      5.44 o 
  -4  14   5      357.62      360.14      7.45 o 
  -3  14   5       70.86       69.11      2.65 o 
  -2  14   5       51.69       55.33      3.22 o 
  -1  14   5       15.61       19.33      2.87 o 
   0  14   5        0.34       -0.04      0.74 o 
   1  14   5       60.61       58.15      1.92 o 
   2  14   5      100.52      109.10      2.75 o 
   3  14   5       52.57       50.71      2.28 o 
   4  14   5        0.17        0.84      0.83 o 
  -5  15   5        4.53        4.04      1.38 o 
  -4  15   5        5.27        6.57      1.38 o 
  -3  15   5       40.02       43.73      3.04 o 
  -2  15   5       17.04       14.34      1.52 o 
  -1  15   5       50.26       45.18      2.28 o 
   0  15   5       39.80       36.72      2.03 o 
   1  15   5        2.82        2.79      1.20 o 
   2  15   5       16.74       16.40      1.30 o 
   3  15   5        2.77        2.59      1.12 o 
  -3  16   5      177.14      180.04      4.64 o 
  -2  16   5       30.00       29.04      2.14 o 
  -1  16   5      173.73      172.45      4.54 o 
   0  16   5       88.18       90.34      3.16 o 
   1  16   5        1.90        0.72      1.27 o 
   2  16   5      196.51      205.67      7.17 o 
 -10   0   6       11.85       13.61      2.15 o 
  -9   0   6       16.78       19.70      2.15 o 
  -8   0   6       21.04       17.55      2.15 o 
  -7   0   6      119.47      122.17      4.66 o 
  -6   0   6      564.44      573.48     10.39 o 
  -5   0   6       24.96       22.95      1.52 o 
  -4   0   6      222.18      215.67      5.91 o 
  -3   0   6      163.09      157.76      3.67 o 
  -2   0   6     2978.40     2939.02     62.51 o 
  -1   0   6     5493.50     5581.82    122.75 o 
   0   0   6      778.88      763.43     18.66 o 
   2   0   6      844.31      859.99     20.81 o 
   3   0   6        0.74        0.72      1.07 o 
   4   0   6      721.82      756.77     19.01 o 
   5   0   6     1192.14     1225.70     29.07 o 
   6   0   6      140.44      138.66      5.37 o 
   7   0   6      766.54      800.44     20.44 o 
   8   0   6      153.37      157.65      6.09 o 
 -10   1   6       11.46       11.46      2.15 o 
  -9   1   6       16.34       19.70      1.52 o 
  -8   1   6      138.22      137.77      3.03 o 
  -7   1   6      138.01      141.75      3.03 o 
  -6   1   6       12.07       11.97      1.03 o 
  -5   1   6      292.39      301.56      4.30 o 
  -4   1   6      107.23      100.84      1.96 o 
  -3   1   6      336.09      324.32      4.43 o 
  -2   1   6     1163.93     1106.45     23.56 o 
  -1   1   6      249.94      256.59      6.63 o 
   0   1   6      420.87      434.58     10.58 o 
   1   1   6      256.16      265.31      5.58 o 
   2   1   6      148.05      154.08      3.80 o 
   3   1   6      589.69      605.85     10.90 o 
   4   1   6      233.40      250.71      5.44 o 
   5   1   6      303.90      312.69      6.59 o 
   6   1   6      207.35      223.28      5.19 o 
   7   1   6       13.64       15.23      1.52 o 
   8   1   6      108.36      118.00      3.94 o 
  -9   2   6       77.23       76.84      2.34 o 
  -8   2   6      576.27      580.67     13.07 o 
  -7   2   6       69.36       71.50      2.05 o 
  -6   2   6      196.19      187.83      3.98 o 
  -5   2   6      223.31      220.87      3.92 o 
  -4   2   6       10.44        9.45      0.83 o 
  -3   2   6      270.02      272.71      4.62 o 
  -2   2   6      748.00      758.64     13.06 o 
  -1   2   6      106.85      116.31      3.16 o 
   0   2   6       73.33       72.01      3.58 o 
   1   2   6        1.08        0.72      0.76 o 
   2   2   6      117.88      118.63      3.58 o 
   3   2   6       59.50       62.16      2.28 o 
   4   2   6      195.92      201.47      4.68 o 
   5   2   6       91.21       89.58      3.40 o 
   6   2   6      330.34      336.19      7.10 o 
   7   2   6        1.90        1.43      1.43 o 
   8   2   6      136.62      138.60      4.12 o 
  -9   3   6      291.75      305.60     11.51 o 
  -8   3   6       42.00       40.44      2.29 o 
  -7   3   6      431.09      451.44      7.09 o 
  -6   3   6      412.82      405.35      6.41 o 
  -5   3   6        5.92        5.78      0.83 o 
  -4   3   6      182.16      176.32      4.17 o 
  -3   3   6      101.52       98.53      2.91 o 
  -2   3   6       30.41       29.88      1.38 o 
  -1   3   6       34.99       32.70      1.63 o 
   0   3   6       66.67       62.16      2.33 o 
   1   3   6        8.54       12.82      1.79 o 
   2   3   6       34.07       31.64      2.15 o 
   3   3   6       47.91       51.58      2.14 o 
   4   3   6       54.50       59.11      2.28 o 
   5   3   6        1.47        0.18      1.01 o 
   6   3   6        6.53        7.90      1.27 o 
   7   3   6       46.76       46.97      2.28 o 
   8   3   6       25.85       22.93      2.51 o 
  -9   4   6       13.29       15.22      1.30 o 
  -8   4   6        3.14        3.61      0.88 o 
  -7   4   6       14.24       15.77      1.35 o 
  -6   4   6       44.74       44.35      2.14 o 
  -5   4   6      120.84      113.95      3.29 o 
  -4   4   6       37.83       36.98      1.89 o 
  -3   4   6       84.52       84.62      2.65 o 
  -2   4   6        0.31        0.18      0.90 o 
  -1   4   6      209.58      204.53      4.39 o 
   0   4   6       31.99       32.24      2.51 o 
   1   4   6        1.22        2.15      0.76 o 
   2   4   6       44.03       45.50      2.51 o 
   3   4   6        7.28        7.45      1.01 o 
   4   4   6       95.46       93.90      2.91 o 
   5   4   6      233.45      243.22      5.44 o 
   6   4   6        4.69        4.87      1.12 o 
   7   4   6        7.09        5.38      1.27 o 
   8   4   6        6.87        5.01      2.15 o 
  -9   5   6      340.61      345.44      8.18 o 
  -8   5   6      154.06      139.19      6.99 o 
  -7   5   6        0.69       -0.54      1.01 o 
  -6   5   6       48.86       48.01      2.28 o 
  -5   5   6        2.00        2.51      1.07 o 
  -4   5   6       34.12       32.24      1.77 o 
  -3   5   6      464.01      434.87     12.19 o 
  -2   5   6      747.48      723.16     15.96 o 
  -1   5   6        0.97        1.07      0.86 o 
   0   5   6      485.58      467.31      8.47 o 
   1   5   6      490.95      441.71     12.19 o 
   2   5   6       12.97        2.15      1.07 o 
   3   5   6      183.54      184.10      4.28 o 
   4   5   6       66.63       67.19      2.40 o 
   5   5   6       45.23       42.95      2.14 o 
   7   5   6       17.12       17.55      2.15 o 
  -9   6   6       19.82       20.78      2.87 o 
  -8   6   6        8.63        9.22      1.52 o 
  -7   6   6        6.14        6.27      1.27 o 
  -6   6   6       12.22       12.74      1.52 o 
  -5   6   6      138.23      138.51      3.92 o 
  -4   6   6      242.85      237.71      5.44 o 
  -3   6   6        2.45        2.15      1.43 o 
  -2   6   6      275.59      275.00      5.51 o 
  -1   6   6      314.16      305.10      6.07 o 
   1   6   6      205.52      190.90      4.43 o 
   2   6   6      276.77      269.86      5.70 o 
   3   6   6       30.80       29.02      2.51 o 
   4   6   6       69.31       40.12      2.87 o 
   5   6   6      180.02      182.38      6.09 o 
   6   6   6       47.89       46.05      2.14 o 
   7   6   6       30.44       29.78      1.89 o 
  -8   7   6        2.55        3.10      1.12 o 
  -7   7   6      105.96      102.44      3.41 o 
  -6   7   6       26.00       24.29      1.77 o 
  -5   7   6        4.81        3.86      1.25 o 
  -4   7   6        0.09       -0.72      0.76 o 
  -3   7   6       80.14       76.31      3.94 o 
  -1   7   6        1.61        0.36      0.76 o 
   0   7   6      123.02      124.95      3.26 o 
   1   7   6       76.47       75.40      2.65 o 
   2   7   6        1.08        1.61      1.01 o 
   3   7   6      104.34      100.67      4.30 o 
   4   7   6       87.20       88.49      3.04 o 
   5   7   6       25.92       21.49      2.51 o 
   6   7   6       58.37       60.18      3.58 o 
   7   7   6        0.19       -1.01      1.01 o 
  -8   8   6        4.03        2.91      1.25 o 
  -7   8   6       19.25       19.90      1.77 o 
  -6   8   6        3.92        3.22      1.01 o 
  -5   8   6      120.62      125.01      6.45 o 
  -3   8   6       88.57       87.77      4.30 o 
  -2   8   6      257.82      255.47      5.41 o 
  -1   8   6      855.92      832.73     14.35 o 
   0   8   6       15.97       15.60      1.03 o 
   1   8   6      248.91      254.67      4.47 o 
   2   8   6      296.50      302.31      5.16 o 
   3   8   6      105.06      111.03      3.41 o 
   4   8   6       77.62       80.36      2.90 o 
   5   8   6      351.36      333.89     26.52 o 
   6   8   6       51.09       54.41      2.69 o 
  -7   9   6      329.61      327.95     24.37 o 
  -5   9   6       88.97       89.02      3.16 o 
  -4   9   6       29.48       27.24      1.77 o 
  -3   9   6       69.31       66.06      2.40 o 
  -2   9   6      184.93      180.36      4.39 o 
  -1   9   6       16.58       19.52      1.52 o 
   0   9   6      173.06      167.05      3.37 o 
   1   9   6      371.72      360.77      5.85 o 
   2   9   6       13.92       13.90      1.24 o 
   3   9   6        0.28       -0.60      0.83 o 
   4   9   6       75.38       72.46      2.28 o 
   6   9   6      100.76      106.77      4.48 o 
  -7  10   6       31.60       30.97      6.09 o 
  -6  10   6      177.26      182.81      5.37 o 
  -5  10   6      164.88      168.66      5.20 o 
  -4  10   6        2.02        3.40      1.01 o 
  -3  10   6      157.87      161.23      4.13 o 
  -2  10   6      207.13      193.14      4.64 o 
  -1  10   6       15.50       16.55      1.52 o 
   0  10   6       96.55       94.35      5.73 o 
   1  10   6        8.43        6.75      0.95 o 
   2  10   6      125.79      124.44      4.36 o 
   3  10   6      107.36      109.14      2.82 o 
   4  10   6      357.36      369.67      6.27 o 
   5  10   6        8.81        3.84      2.72 o 
   6  10   6      100.67      101.75      5.02 o 
  -6  11   6      108.90      116.44      5.73 o 
  -5  11   6       60.90       62.17      2.65 o 
  -4  11   6      222.20      216.21      8.06 o 
  -3  11   6       39.22       38.33      1.98 o 
  -2  11   6      112.20      112.14      3.26 o 
  -1  11   6       33.05       33.72      1.89 o 
   0  11   6       15.13       17.39      1.52 o 
   1  11   6        0.86        1.55      0.83 o 
   2  11   6      144.29      145.13      3.24 o 
   3  11   6      206.16      210.88      4.27 o 
   4  11   6       81.36       86.03      2.61 o 
   5  11   6       59.68       64.87      2.79 o 
  -4  12   6      116.17      118.59      5.37 o 
  -3  12   6      318.00      301.37      6.43 o 
  -2  12   6       42.76       45.06      2.14 o 
  -1  12   6      383.48      376.90      7.55 o 
   0  12   6       46.40       45.18      2.14 o 
   1  12   6       57.23       56.25      1.99 o 
   2  12   6       32.86       38.54      2.48 o 
   3  12   6        0.09       -0.83      0.83 o 
   4  12   6       36.94       37.53      1.78 o 
  -4  13   6        1.49        0.72      1.79 o 
  -3  13   6      246.76      251.07      5.76 o 
  -2  13   6      531.12      515.24      9.85 o 
  -1  13   6       24.53       27.19      1.89 o 
   0  13   6      339.12      348.28      7.19 o 
   1  13   6      322.19      330.57      5.71 o 
   2  13   6        2.67        2.67      0.95 o 
   3  13   6      447.97      459.58     10.46 o 
  -3  14   6        5.38        4.91      1.27 o 
  -2  14   6       44.74       44.59      2.24 o 
  -1  14   6      404.17      405.24      8.21 o 
   0  14   6      366.64      363.70      7.70 o 
   1  14   6       23.15       25.26      2.15 o 
   2  14   6      225.74      242.41      5.83 o 
  -8   1   7        0.51        1.07      1.01 o 
  -7   1   7      325.90      335.99      6.84 o 
  -6   1   7      326.17      314.28      5.30 o 
  -5   1   7        4.56        5.60      1.01 o 
  -4   1   7      108.97      105.18      3.40 o 
  -3   1   7        0.75       -0.36      0.76 o 
  -2   1   7        0.77       -0.05      0.86 o 
  -1   1   7        7.17        4.84      1.01 o 
   0   1   7        9.78       11.82      1.79 o 
   1   1   7      103.96      111.54      3.58 o 
   2   1   7       21.86       23.29      1.52 o 
   3   1   7      114.17      119.51      3.55 o 
   4   1   7       66.07       72.38      2.79 o 
   5   1   7       21.24       22.15      1.77 o 
   6   1   7      131.81      135.43      4.05 o 
  -8   2   7      166.90      174.66      4.43 o 
  -7   2   7        0.54       -1.07      1.07 o 
  -6   2   7      142.54      144.77      3.92 o 
  -5   2   7      383.09      366.53      7.34 o 
  -4   2   7        8.27        7.85      1.12 o 
  -3   2   7       65.78       63.45      2.40 o 
  -2   2   7        3.05        4.10      1.43 o 
  -1   2   7      108.55      102.29      3.04 o 
   0   2   7       93.05       96.00      2.91 o 
   1   2   7       23.25       24.59      2.51 o 
   2   2   7       30.72       31.22      1.89 o 
   3   2   7       24.12       28.31      3.22 o 
   4   2   7       13.83       13.29      1.52 o 
   5   2   7       65.35       64.62      2.65 o 
   6   2   7      415.26      419.63      8.62 o 
  -8   3   7        0.46        0.36      1.01 o 
  -7   3   7        7.34        8.32      1.38 o 
  -6   3   7      103.12      104.26      3.41 o 
  -5   3   7      131.94      134.26      3.80 o 
  -4   3   7        0.03        0.87      0.86 o 
  -3   3   7      114.41      116.92      3.41 o 
  -2   3   7      352.07      337.73      6.97 o 
  -1   3   7       76.27       67.75      2.40 o 
   0   3   7      153.62      154.43      5.73 o 
   1   3   7      111.40      113.93      5.02 o 
   2   3   7      288.56      287.73      6.20 o 
   3   3   7      914.63      987.72     22.60 o 
   4   3   7       41.25       45.12      2.69 o 
   5   3   7       15.78       19.10      1.63 o 
   6   3   7        5.87        5.85      1.38 o 
  -8   4   7       12.95       12.44      3.04 o 
  -7   4   7       83.01       85.36      3.16 o 
  -6   4   7       50.34       53.48      2.40 o 
  -5   4   7       52.19       55.33      2.40 o 
  -4   4   7      301.38      300.00      6.46 o 
  -3   4   7        3.17        3.58      1.01 o 
  -2   4   7      347.89      328.31     10.04 o 
  -1   4   7      494.33      481.81     10.04 o 
   0   4   7       83.94       80.21      2.65 o 
   1   4   7      513.13      530.60     14.34 o 
   2   4   7      643.18      684.53     17.93 o 
   3   4   7        0.64       -1.07      1.43 o 
   4   4   7      346.32      361.36      7.47 o 
   5   4   7      457.30      462.93      9.11 o 
   6   4   7       76.92       73.33      2.90 o 
  -8   5   7       21.30       19.70      2.87 o 
  -7   5   7       91.54       90.23      3.40 o 
  -6   5   7       16.00       14.70      1.52 o 
  -5   5   7      111.63      116.05      3.52 o 
  -4   5   7       75.93       77.25      2.90 o 
  -3   5   7       16.57       16.60      1.52 o 
  -2   5   7      391.24      384.25     11.11 o 
  -1   5   7        7.95        6.63      1.07 o 
   0   5   7       70.44       73.38      4.30 o 
   1   5   7       68.94       71.05      2.87 o 
   2   5   7        1.30        0.72      1.43 o 
   3   5   7       72.21       75.59      4.30 o 
   4   5   7       26.87       28.30      2.87 o 
   5   5   7       87.15       97.44      5.02 o 
   6   5   7        7.36        7.52      2.15 o 
  -7   6   7      136.23      139.35      4.17 o 
  -6   6   7       74.11       84.06      3.16 o 
  -5   6   7      330.64      339.56      7.22 o 
  -4   6   7        2.18        3.94      1.01 o 
  -3   6   7      443.16      422.55      8.49 o 
  -2   6   7      174.89      160.88      6.09 o 
  -1   6   7        5.33        5.70      1.12 o 
   0   6   7       53.26       54.38      2.14 o 
   1   6   7        0.39       -0.10      0.86 o 
   2   6   7        1.50        1.43      1.43 o 
   3   6   7       53.83       58.04      2.53 o 
   4   6   7       52.40       52.30      3.58 o 
   5   6   7        0.56       -1.43      1.43 o 
  -7   7   7      699.65      741.21     16.31 o 
  -6   7   7      428.36      438.52     14.34 o 
  -5   7   7        0.09       -0.54      1.01 o 
  -4   7   7       75.59       74.72      3.94 o 
  -3   7   7       18.61       17.19      2.15 o 
  -2   7   7      151.79      147.62      6.09 o 
  -1   7   7        4.94        6.23      1.12 o 
   1   7   7       26.90       25.58      2.15 o 
   2   7   7        7.89        8.10      1.27 o 
   3   7   7       11.91       16.07      1.63 o 
   4   7   7       21.62       22.31      1.89 o 
   5   7   7      198.77      204.95      7.52 o 
  -6   8   7      337.61      331.58     14.69 o 
  -5   8   7        2.76        1.97      1.27 o 
  -4   8   7      172.86      169.03      6.81 o 
  -3   8   7       74.60       67.35      3.94 o 
  -1   8   7      644.24      633.11     11.38 o 
   0   8   7      173.43      163.29      4.28 o 
   1   8   7       29.72       31.84      1.89 o 
   2   8   7       86.08       92.96      6.09 o 
   3   8   7      110.70      109.99      5.02 o 
  -6   9   7      151.99      156.98      7.52 o 
  -5   9   7      152.94      157.78      4.66 o 
  -4   9   7        1.03        0.54      1.25 o 
  -3   9   7      413.40      398.58     12.19 o 
  -2   9   7      299.06      297.09      9.68 o 
  -1   9   7       23.99       24.57      1.79 o 
   0   9   7      526.95      514.02      9.74 o 
   1   9   7      363.17      354.06      7.45 o 
   2   9   7      248.03      237.29      6.09 o 
   3   9   7      844.38      867.29     15.44 o 
   4   9   7       51.75       56.66      3.40 o 
  -5  10   7       25.71       25.32      2.03 o 
  -4  10   7       76.96       73.58      4.84 o 
  -3  10   7       75.55       69.14      4.30 o 
  -2  10   7       16.12       19.41      1.63 o 
  -1  10   7      119.28      122.28      3.52 o 
   0  10   7       13.30       12.22      1.61 o 
   1  10   7      199.44      195.94      5.91 o 
   2  10   7      290.27      294.38      6.57 o 
   3  10   7       45.78       51.13      2.65 o 
  -4  11   7      121.61      122.17      5.37 o 
  -3  11   7        9.45        8.60      2.15 o 
  -2  11   7       15.47       15.40      1.63 o 
  -1  11   7       47.23       43.24      2.14 o 
   0  11   7      208.69      209.82      5.15 o 
   1  11   7      149.82      145.23      7.52 o 
   2  11   7        3.38        0.40      1.25 o 
  -2  12   7        3.74        4.23      1.19 o 
  -1  12   7        0.03       -0.54      1.01 o 
   0  12   7      104.58      105.99      3.94 o 
   1  12   7      295.43      297.86      6.68 o 
  -2   0   8     1559.01     1483.68     35.19 o 
  -1   0   8     1519.37     1491.85     35.19 o 
   0   0   8       26.66       33.31      2.87 o 
   1   0   8      253.84      287.39      8.96 o 
   2   0   8      193.84      227.53      7.88 o 
   3   0   8       12.59       15.40      2.51 o 
   4   0   8      666.96      722.48     19.00 o 
  -3   1   8      375.40      370.60     11.11 o 
  -2   1   8      487.23      473.19     13.26 o 
  -1   1   8        3.20        2.51      1.43 o 
   0   1   8      167.06      181.90      6.45 o 
   1   1   8       59.40       71.32      2.90 o 
   2   1   8      188.52      193.90      4.94 o 
   3   1   8      285.43      313.73      6.96 o 
   4   1   8       10.34       14.48      1.63 o 
  -6   2   8      111.86      125.75      5.02 o 
  -5   2   8       64.81       68.66      2.65 o 
  -4   2   8       13.00       13.97      2.15 o 
  -3   2   8      325.05      328.28     10.03 o 
  -2   2   8      341.01      324.71     10.04 o 
  -1   2   8        1.77        1.43      1.43 o 
   0   2   8       38.40       40.12      3.22 o 
   1   2   8       24.36       22.57      2.51 o 
   2   2   8       32.58       35.05      3.58 o 
   3   2   8       41.21       41.20      2.28 o 
   4   2   8        9.08       10.85      1.52 o 
  -6   3   8       85.13       88.46      3.16 o 
  -5   3   8        3.84        5.04      1.27 o 
  -4   3   8      139.72      150.97      4.17 o 
  -3   3   8       71.24       73.08      3.94 o 
  -2   3   8        1.58        1.79      1.43 o 
  -1   3   8       79.79       78.46      4.30 o 
   0   3   8       17.45       17.91      2.15 o 
   1   3   8        6.71        5.01      1.79 o 
   2   3   8       10.14        9.31      2.15 o 
   3   3   8        5.37        6.09      1.79 o 
   4   3   8        1.70        2.87      1.79 o 
  -6   4   8       23.53       22.85      1.89 o 
  -5   4   8       19.11       16.54      1.63 o 
  -4   4   8       38.79       37.13      2.51 o 
  -3   4   8       29.17       32.70      2.03 o 
  -2   4   8       19.34       20.28      1.63 o 
  -1   4   8       47.49       50.51      3.22 o 
   0   4   8       12.61       11.77      1.38 o 
   2   4   8        2.32        1.07      1.43 o 
   3   4   8        6.19        6.81      2.15 o 
  -6   5   8        5.11        7.88      2.15 o 
  -5   5   8        0.03        1.03      1.12 o 
  -4   5   8       70.33       70.11      2.90 o 
  -3   5   8      284.40      285.94      7.70 o 
  -2   5   8      180.74      166.97      6.45 o 
  -1   5   8       48.64       53.73      3.58 o 
   0   5   8      303.96      302.72      6.57 o 
   1   5   8       82.16       85.33      3.16 o 
   2   5   8        5.21        5.80      1.27 o 
   3   5   8       93.78      104.61      5.37 o 
  -5   6   8       87.23       82.62      3.16 o 
  -4   6   8       56.10       54.47      2.53 o 
  -3   6   8        6.35        6.53      1.27 o 
  -2   6   8      160.70      160.87      6.45 o 
  -1   6   8       60.06       58.03      3.58 o 
   0   6   8        0.80        0.54      1.01 o 
   1   6   8      148.21      144.50      4.17 o 
   2   6   8       68.74       71.20      2.90 o 
   3   6   8        3.45        2.51      1.79 o 
  -4   7   8        0.31       -0.18      1.01 o 
  -3   7   8       48.68       54.89      2.65 o 
  -2   7   8        2.95        1.79      1.79 o 
  -1   7   8        8.38        9.31      2.15 o 
   0   7   8       51.56       54.42      2.40 o 
   1   7   8        4.09        3.94      1.43 o 
   2   7   8       13.85       13.86      1.63 o 
  -4   8   8      117.32      112.50      5.37 o 
  -3   8   8        0.30       -0.90      1.01 o 
  -2   8   8      216.16      217.86      8.24 o 
  -1   8   8      182.77      181.66      7.17 o 
   0   8   8       11.02        5.12      4.48 o 
   1   8   8       99.60      111.78      5.02 o 
   2   8   8      106.81      109.27      5.02 o 
   0   9   8      158.92      155.14      5.73 o 
  -1   1   9        0.06        0.00      1.79 o 
   0   1   9       16.50       12.90      2.51 o 
  -2   2   9       13.69       11.82      2.15 o 
  -1   2   9       48.91       41.91      3.22 o 
                                                 
